# Supplementary material for: Population pharmacokinetics model of pyrazinamide to optimize tuberculosis treatment: An interethnic cohort study of diabetes mellitus effect on drug exposure
Source: PLoS One. 2026 Jan 29;21(1):e0340133. doi: 10.1371/journal.pone.0340133 (PMC12854426; doi:10.1371/journal.pone.0340133)
Supplement: S2 File — (CSV) [file pone.0340133.s011.csv]

ID	OCC	TIME	II	SS	DV	AMT	MDV	EVID	RATE	CMT	WEIGHT	AGE	HEIGHT	SEX	ALB	TBIL	AST	ALT	BUN	CR	EGFR	RI	HI	DM	LBW	OLD	OLDDM	Ethnic	CKD	HI2	OLDDM2	DILI	LOW_ALB
51003	1	0	24	1	.	1250	1	1	-2	1	40	39	153	0	2.7	1.14	41	62	5	0.5	121.9	0	0	0	34.149	0	0	1	1	0	1	0	1
51003	1	0	.	.	.	.	1	2	.	2	40	39	153	0	2.7	1.14	41	62	5	0.5	121.9	0	0	0	34.149	0	0	1	1	0	1	0	1
51003	1	1	.	.	.	.	1	2	.	2	40	39	153	0	2.7	1.14	41	62	5	0.5	121.9	0	0	0	34.149	0	0	1	1	0	1	0	1
51003	1	2	.	.	.	.	1	2	.	2	40	39	153	0	2.7	1.14	41	62	5	0.5	121.9	0	0	0	34.149	0	0	1	1	0	1	0	1
51003	1	3	.	.	.	.	1	2	.	2	40	39	153	0	2.7	1.14	41	62	5	0.5	121.9	0	0	0	34.149	0	0	1	1	0	1	0	1
51003	1	4	.	.	.	.	1	2	.	2	40	39	153	0	2.7	1.14	41	62	5	0.5	121.9	0	0	0	34.149	0	0	1	1	0	1	0	1
51003	1	5	.	.	.	.	1	2	.	2	40	39	153	0	2.7	1.14	41	62	5	0.5	121.9	0	0	0	34.149	0	0	1	1	0	1	0	1
51003	1	6	.	.	.	.	1	2	.	2	40	39	153	0	2.7	1.14	41	62	5	0.5	121.9	0	0	0	34.149	0	0	1	1	0	1	0	1
51003	1	7	.	.	.	.	1	2	.	2	40	39	153	0	2.7	1.14	41	62	5	0.5	121.9	0	0	0	34.149	0	0	1	1	0	1	0	1
51003	1	8	.	.	.	.	1	2	.	2	40	39	153	0	2.7	1.14	41	62	5	0.5	121.9	0	0	0	34.149	0	0	1	1	0	1	0	1
51003	1	9	.	.	.	.	1	2	.	2	40	39	153	0	2.7	1.14	41	62	5	0.5	121.9	0	0	0	34.149	0	0	1	1	0	1	0	1
51003	1	10	.	.	.	.	1	2	.	2	40	39	153	0	2.7	1.14	41	62	5	0.5	121.9	0	0	0	34.149	0	0	1	1	0	1	0	1
51003	1	11	.	.	.	.	1	2	.	2	40	39	153	0	2.7	1.14	41	62	5	0.5	121.9	0	0	0	34.149	0	0	1	1	0	1	0	1
51003	1	12	.	.	.	.	1	2	.	2	40	39	153	0	2.7	1.14	41	62	5	0.5	121.9	0	0	0	34.149	0	0	1	1	0	1	0	1
51003	1	13	.	.	.	.	1	2	.	2	40	39	153	0	2.7	1.14	41	62	5	0.5	121.9	0	0	0	34.149	0	0	1	1	0	1	0	1
51003	1	14	.	.	.	.	1	2	.	2	40	39	153	0	2.7	1.14	41	62	5	0.5	121.9	0	0	0	34.149	0	0	1	1	0	1	0	1
51003	1	14.25	.	.	10.35	.	0	0	.	2	40	39	153	0	2.7	1.14	41	62	5	0.5	121.9	0	0	0	34.149	0	0	1	1	0	1	0	1
51003	1	15	.	.	.	.	1	2	.	2	40	39	153	0	2.7	1.14	41	62	5	0.5	121.9	0	0	0	34.149	0	0	1	1	0	1	0	1
51003	1	16	.	.	.	.	1	2	.	2	40	39	153	0	2.7	1.14	41	62	5	0.5	121.9	0	0	0	34.149	0	0	1	1	0	1	0	1
51003	1	17	.	.	.	.	1	2	.	2	40	39	153	0	2.7	1.14	41	62	5	0.5	121.9	0	0	0	34.149	0	0	1	1	0	1	0	1
51003	1	18	.	.	.	.	1	2	.	2	40	39	153	0	2.7	1.14	41	62	5	0.5	121.9	0	0	0	34.149	0	0	1	1	0	1	0	1
51003	1	19	.	.	.	.	1	2	.	2	40	39	153	0	2.7	1.14	41	62	5	0.5	121.9	0	0	0	34.149	0	0	1	1	0	1	0	1
51003	1	20	.	.	.	.	1	2	.	2	40	39	153	0	2.7	1.14	41	62	5	0.5	121.9	0	0	0	34.149	0	0	1	1	0	1	0	1
51003	1	21	.	.	.	.	1	2	.	2	40	39	153	0	2.7	1.14	41	62	5	0.5	121.9	0	0	0	34.149	0	0	1	1	0	1	0	1
51003	1	22	.	.	.	.	1	2	.	2	40	39	153	0	2.7	1.14	41	62	5	0.5	121.9	0	0	0	34.149	0	0	1	1	0	1	0	1
51003	1	23	.	.	.	.	1	2	.	2	40	39	153	0	2.7	1.14	41	62	5	0.5	121.9	0	0	0	34.149	0	0	1	1	0	1	0	1
51003	1	24	.	.	.	.	1	2	.	2	40	39	153	0	2.7	1.14	41	62	5	0.5	121.9	0	0	0	34.149	0	0	1	1	0	1	0	1
51006	1	0	24	1	.	1200	1	1	-2	1	53	48	162	1	2.2	0.63	75	53	22	0.7	111.6	0	1	0	45.625	0	0	1	1	0	1	0	1
51006	1	0	.	.	.	.	1	2	.	2	53	48	162	1	2.2	0.63	75	53	22	0.7	111.6	0	1	0	45.625	0	0	1	1	0	1	0	1
51006	1	1	.	.	.	.	1	2	.	2	53	48	162	1	2.2	0.63	75	53	22	0.7	111.6	0	1	0	45.625	0	0	1	1	0	1	0	1
51006	1	2	.	.	.	.	1	2	.	2	53	48	162	1	2.2	0.63	75	53	22	0.7	111.6	0	1	0	45.625	0	0	1	1	0	1	0	1
51006	1	3	.	.	.	.	1	2	.	2	53	48	162	1	2.2	0.63	75	53	22	0.7	111.6	0	1	0	45.625	0	0	1	1	0	1	0	1
51006	1	4	.	.	.	.	1	2	.	2	53	48	162	1	2.2	0.63	75	53	22	0.7	111.6	0	1	0	45.625	0	0	1	1	0	1	0	1
51006	1	5	.	.	.	.	1	2	.	2	53	48	162	1	2.2	0.63	75	53	22	0.7	111.6	0	1	0	45.625	0	0	1	1	0	1	0	1
51006	1	6	.	.	.	.	1	2	.	2	53	48	162	1	2.2	0.63	75	53	22	0.7	111.6	0	1	0	45.625	0	0	1	1	0	1	0	1
51006	1	7	.	.	.	.	1	2	.	2	53	48	162	1	2.2	0.63	75	53	22	0.7	111.6	0	1	0	45.625	0	0	1	1	0	1	0	1
51006	1	8	.	.	.	.	1	2	.	2	53	48	162	1	2.2	0.63	75	53	22	0.7	111.6	0	1	0	45.625	0	0	1	1	0	1	0	1
51006	1	9	.	.	.	.	1	2	.	2	53	48	162	1	2.2	0.63	75	53	22	0.7	111.6	0	1	0	45.625	0	0	1	1	0	1	0	1
51006	1	10	.	.	.	.	1	2	.	2	53	48	162	1	2.2	0.63	75	53	22	0.7	111.6	0	1	0	45.625	0	0	1	1	0	1	0	1
51006	1	11	.	.	.	.	1	2	.	2	53	48	162	1	2.2	0.63	75	53	22	0.7	111.6	0	1	0	45.625	0	0	1	1	0	1	0	1
51006	1	11.25	.	.	15.93	.	0	0	.	2	53	48	162	1	2.2	0.63	75	53	22	0.7	111.6	0	1	0	45.625	0	0	1	1	0	1	0	1
51006	1	12	.	.	.	.	1	2	.	2	53	48	162	1	2.2	0.63	75	53	22	0.7	111.6	0	1	0	45.625	0	0	1	1	0	1	0	1
51006	1	13	.	.	.	.	1	2	.	2	53	48	162	1	2.2	0.63	75	53	22	0.7	111.6	0	1	0	45.625	0	0	1	1	0	1	0	1
51006	1	14	.	.	.	.	1	2	.	2	53	48	162	1	2.2	0.63	75	53	22	0.7	111.6	0	1	0	45.625	0	0	1	1	0	1	0	1
51006	1	15	.	.	.	.	1	2	.	2	53	48	162	1	2.2	0.63	75	53	22	0.7	111.6	0	1	0	45.625	0	0	1	1	0	1	0	1
51006	1	15.08	.	.	9.87	.	0	0	.	2	53	48	162	1	2.2	0.63	75	53	22	0.7	111.6	0	1	0	45.625	0	0	1	1	0	1	0	1
51006	1	16	.	.	.	.	1	2	.	2	53	48	162	1	2.2	0.63	75	53	22	0.7	111.6	0	1	0	45.625	0	0	1	1	0	1	0	1
51006	1	17	.	.	.	.	1	2	.	2	53	48	162	1	2.2	0.63	75	53	22	0.7	111.6	0	1	0	45.625	0	0	1	1	0	1	0	1
51006	1	18	.	.	.	.	1	2	.	2	53	48	162	1	2.2	0.63	75	53	22	0.7	111.6	0	1	0	45.625	0	0	1	1	0	1	0	1
51006	1	19	.	.	.	.	1	2	.	2	53	48	162	1	2.2	0.63	75	53	22	0.7	111.6	0	1	0	45.625	0	0	1	1	0	1	0	1
51006	1	20	.	.	.	.	1	2	.	2	53	48	162	1	2.2	0.63	75	53	22	0.7	111.6	0	1	0	45.625	0	0	1	1	0	1	0	1
51006	1	21	.	.	.	.	1	2	.	2	53	48	162	1	2.2	0.63	75	53	22	0.7	111.6	0	1	0	45.625	0	0	1	1	0	1	0	1
51006	1	22	.	.	.	.	1	2	.	2	53	48	162	1	2.2	0.63	75	53	22	0.7	111.6	0	1	0	45.625	0	0	1	1	0	1	0	1
51006	1	23	.	.	.	.	1	2	.	2	53	48	162	1	2.2	0.63	75	53	22	0.7	111.6	0	1	0	45.625	0	0	1	1	0	1	0	1
51006	1	24	.	.	.	.	1	2	.	2	53	48	162	1	2.2	0.63	75	53	22	0.7	111.6	0	1	0	45.625	0	0	1	1	0	1	0	1
51007	1	0	24	1	.	1250	1	1	-2	1	48	46	154	0	4	0.4	20	33	6	1	67.5	0	0	0	36.638	0	0	1	2	0	1	0	0
51007	1	0	.	.	.	.	1	2	.	2	48	46	154	0	4	0.4	20	33	6	1	67.5	0	0	0	36.638	0	0	1	2	0	1	0	0
51007	1	1	.	.	.	.	1	2	.	2	48	46	154	0	4	0.4	20	33	6	1	67.5	0	0	0	36.638	0	0	1	2	0	1	0	0
51007	1	2	.	.	.	.	1	2	.	2	48	46	154	0	4	0.4	20	33	6	1	67.5	0	0	0	36.638	0	0	1	2	0	1	0	0
51007	1	3	.	.	.	.	1	2	.	2	48	46	154	0	4	0.4	20	33	6	1	67.5	0	0	0	36.638	0	0	1	2	0	1	0	0
51007	1	4	.	.	.	.	1	2	.	2	48	46	154	0	4	0.4	20	33	6	1	67.5	0	0	0	36.638	0	0	1	2	0	1	0	0
51007	1	5	.	.	.	.	1	2	.	2	48	46	154	0	4	0.4	20	33	6	1	67.5	0	0	0	36.638	0	0	1	2	0	1	0	0
51007	1	6	.	.	.	.	1	2	.	2	48	46	154	0	4	0.4	20	33	6	1	67.5	0	0	0	36.638	0	0	1	2	0	1	0	0
51007	1	7	.	.	.	.	1	2	.	2	48	46	154	0	4	0.4	20	33	6	1	67.5	0	0	0	36.638	0	0	1	2	0	1	0	0
51007	1	8	.	.	.	.	1	2	.	2	48	46	154	0	4	0.4	20	33	6	1	67.5	0	0	0	36.638	0	0	1	2	0	1	0	0
51007	1	9	.	.	.	.	1	2	.	2	48	46	154	0	4	0.4	20	33	6	1	67.5	0	0	0	36.638	0	0	1	2	0	1	0	0
51007	1	9.92	.	.	18.94	.	0	0	.	2	48	46	154	0	4	0.4	20	33	6	1	67.5	0	0	0	36.638	0	0	1	2	0	1	0	0
51007	1	10	.	.	.	.	1	2	.	2	48	46	154	0	4	0.4	20	33	6	1	67.5	0	0	0	36.638	0	0	1	2	0	1	0	0
51007	1	11	.	.	.	.	1	2	.	2	48	46	154	0	4	0.4	20	33	6	1	67.5	0	0	0	36.638	0	0	1	2	0	1	0	0
51007	1	12	.	.	.	.	1	2	.	2	48	46	154	0	4	0.4	20	33	6	1	67.5	0	0	0	36.638	0	0	1	2	0	1	0	0
51007	1	13	.	.	.	.	1	2	.	2	48	46	154	0	4	0.4	20	33	6	1	67.5	0	0	0	36.638	0	0	1	2	0	1	0	0
51007	1	14	.	.	.	.	1	2	.	2	48	46	154	0	4	0.4	20	33	6	1	67.5	0	0	0	36.638	0	0	1	2	0	1	0	0
51007	1	14.05	.	.	13.4	.	0	0	.	2	48	46	154	0	4	0.4	20	33	6	1	67.5	0	0	0	36.638	0	0	1	2	0	1	0	0
51007	1	15	.	.	.	.	1	2	.	2	48	46	154	0	4	0.4	20	33	6	1	67.5	0	0	0	36.638	0	0	1	2	0	1	0	0
51007	1	16	.	.	.	.	1	2	.	2	48	46	154	0	4	0.4	20	33	6	1	67.5	0	0	0	36.638	0	0	1	2	0	1	0	0
51007	1	17	.	.	.	.	1	2	.	2	48	46	154	0	4	0.4	20	33	6	1	67.5	0	0	0	36.638	0	0	1	2	0	1	0	0
51007	1	18	.	.	.	.	1	2	.	2	48	46	154	0	4	0.4	20	33	6	1	67.5	0	0	0	36.638	0	0	1	2	0	1	0	0
51007	1	19	.	.	.	.	1	2	.	2	48	46	154	0	4	0.4	20	33	6	1	67.5	0	0	0	36.638	0	0	1	2	0	1	0	0
51007	1	20	.	.	.	.	1	2	.	2	48	46	154	0	4	0.4	20	33	6	1	67.5	0	0	0	36.638	0	0	1	2	0	1	0	0
51007	1	21	.	.	.	.	1	2	.	2	48	46	154	0	4	0.4	20	33	6	1	67.5	0	0	0	36.638	0	0	1	2	0	1	0	0
51007	1	22	.	.	.	.	1	2	.	2	48	46	154	0	4	0.4	20	33	6	1	67.5	0	0	0	36.638	0	0	1	2	0	1	0	0
51007	1	23	.	.	.	.	1	2	.	2	48	46	154	0	4	0.4	20	33	6	1	67.5	0	0	0	36.638	0	0	1	2	0	1	0	0
51007	1	24	.	.	.	.	1	2	.	2	48	46	154	0	4	0.4	20	33	6	1	67.5	0	0	0	36.638	0	0	1	2	0	1	0	0
51015	1	0	24	1	.	1250	1	1	-2	1	50	29	168	1	1.8	0.4	98	48	8	0.7	127.5	0	0	0	46.006	0	0	1	1	1	1	0	1
51015	1	0	.	.	.	.	1	2	.	2	50	29	168	1	1.8	0.4	98	48	8	0.7	127.5	0	0	0	46.006	0	0	1	1	1	1	0	1
51015	1	1	.	.	.	.	1	2	.	2	50	29	168	1	1.8	0.4	98	48	8	0.7	127.5	0	0	0	46.006	0	0	1	1	1	1	0	1
51015	1	2	.	.	.	.	1	2	.	2	50	29	168	1	1.8	0.4	98	48	8	0.7	127.5	0	0	0	46.006	0	0	1	1	1	1	0	1
51015	1	3	.	.	.	.	1	2	.	2	50	29	168	1	1.8	0.4	98	48	8	0.7	127.5	0	0	0	46.006	0	0	1	1	1	1	0	1
51015	1	4	.	.	.	.	1	2	.	2	50	29	168	1	1.8	0.4	98	48	8	0.7	127.5	0	0	0	46.006	0	0	1	1	1	1	0	1
51015	1	5	.	.	.	.	1	2	.	2	50	29	168	1	1.8	0.4	98	48	8	0.7	127.5	0	0	0	46.006	0	0	1	1	1	1	0	1
51015	1	6	.	.	.	.	1	2	.	2	50	29	168	1	1.8	0.4	98	48	8	0.7	127.5	0	0	0	46.006	0	0	1	1	1	1	0	1
51015	1	7	.	.	.	.	1	2	.	2	50	29	168	1	1.8	0.4	98	48	8	0.7	127.5	0	0	0	46.006	0	0	1	1	1	1	0	1
51015	1	8	.	.	.	.	1	2	.	2	50	29	168	1	1.8	0.4	98	48	8	0.7	127.5	0	0	0	46.006	0	0	1	1	1	1	0	1
51015	1	9	.	.	.	.	1	2	.	2	50	29	168	1	1.8	0.4	98	48	8	0.7	127.5	0	0	0	46.006	0	0	1	1	1	1	0	1
51015	1	10	.	.	.	.	1	2	.	2	50	29	168	1	1.8	0.4	98	48	8	0.7	127.5	0	0	0	46.006	0	0	1	1	1	1	0	1
51015	1	10.92	.	.	15.17	.	0	0	.	2	50	29	168	1	1.8	0.4	98	48	8	0.7	127.5	0	0	0	46.006	0	0	1	1	1	1	0	1
51015	1	11	.	.	.	.	1	2	.	2	50	29	168	1	1.8	0.4	98	48	8	0.7	127.5	0	0	0	46.006	0	0	1	1	1	1	0	1
51015	1	12	.	.	.	.	1	2	.	2	50	29	168	1	1.8	0.4	98	48	8	0.7	127.5	0	0	0	46.006	0	0	1	1	1	1	0	1
51015	1	13	.	.	.	.	1	2	.	2	50	29	168	1	1.8	0.4	98	48	8	0.7	127.5	0	0	0	46.006	0	0	1	1	1	1	0	1
51015	1	14	.	.	.	.	1	2	.	2	50	29	168	1	1.8	0.4	98	48	8	0.7	127.5	0	0	0	46.006	0	0	1	1	1	1	0	1
51015	1	15	.	.	.	.	1	2	.	2	50	29	168	1	1.8	0.4	98	48	8	0.7	127.5	0	0	0	46.006	0	0	1	1	1	1	0	1
51015	1	16	.	.	.	.	1	2	.	2	50	29	168	1	1.8	0.4	98	48	8	0.7	127.5	0	0	0	46.006	0	0	1	1	1	1	0	1
51015	1	17	.	.	.	.	1	2	.	2	50	29	168	1	1.8	0.4	98	48	8	0.7	127.5	0	0	0	46.006	0	0	1	1	1	1	0	1
51015	1	18	.	.	.	.	1	2	.	2	50	29	168	1	1.8	0.4	98	48	8	0.7	127.5	0	0	0	46.006	0	0	1	1	1	1	0	1
51015	1	19	.	.	.	.	1	2	.	2	50	29	168	1	1.8	0.4	98	48	8	0.7	127.5	0	0	0	46.006	0	0	1	1	1	1	0	1
51015	1	20	.	.	.	.	1	2	.	2	50	29	168	1	1.8	0.4	98	48	8	0.7	127.5	0	0	0	46.006	0	0	1	1	1	1	0	1
51015	1	21	.	.	.	.	1	2	.	2	50	29	168	1	1.8	0.4	98	48	8	0.7	127.5	0	0	0	46.006	0	0	1	1	1	1	0	1
51015	1	22	.	.	.	.	1	2	.	2	50	29	168	1	1.8	0.4	98	48	8	0.7	127.5	0	0	0	46.006	0	0	1	1	1	1	0	1
51015	1	23	.	.	.	.	1	2	.	2	50	29	168	1	1.8	0.4	98	48	8	0.7	127.5	0	0	0	46.006	0	0	1	1	1	1	0	1
51015	1	24	.	.	.	.	1	2	.	2	50	29	168	1	1.8	0.4	98	48	8	0.7	127.5	0	0	0	46.006	0	0	1	1	1	1	0	1
51017	1	0	24	1	.	1500	1	1	-2	1	75	37	170	1	3.5	0.3	20	33	10	0.7	120.6	0	0	0	56.715	0	0	1	1	0	1	0	0
51017	1	0	.	.	.	.	1	2	.	2	75	37	170	1	3.5	0.3	20	33	10	0.7	120.6	0	0	0	56.715	0	0	1	1	0	1	0	0
51017	1	1	.	.	.	.	1	2	.	2	75	37	170	1	3.5	0.3	20	33	10	0.7	120.6	0	0	0	56.715	0	0	1	1	0	1	0	0
51017	1	2	.	.	.	.	1	2	.	2	75	37	170	1	3.5	0.3	20	33	10	0.7	120.6	0	0	0	56.715	0	0	1	1	0	1	0	0
51017	1	3	.	.	.	.	1	2	.	2	75	37	170	1	3.5	0.3	20	33	10	0.7	120.6	0	0	0	56.715	0	0	1	1	0	1	0	0
51017	1	4	.	.	.	.	1	2	.	2	75	37	170	1	3.5	0.3	20	33	10	0.7	120.6	0	0	0	56.715	0	0	1	1	0	1	0	0
51017	1	5	.	.	.	.	1	2	.	2	75	37	170	1	3.5	0.3	20	33	10	0.7	120.6	0	0	0	56.715	0	0	1	1	0	1	0	0
51017	1	6	.	.	.	.	1	2	.	2	75	37	170	1	3.5	0.3	20	33	10	0.7	120.6	0	0	0	56.715	0	0	1	1	0	1	0	0
51017	1	7	.	.	.	.	1	2	.	2	75	37	170	1	3.5	0.3	20	33	10	0.7	120.6	0	0	0	56.715	0	0	1	1	0	1	0	0
51017	1	8	.	.	.	.	1	2	.	2	75	37	170	1	3.5	0.3	20	33	10	0.7	120.6	0	0	0	56.715	0	0	1	1	0	1	0	0
51017	1	9	.	.	.	.	1	2	.	2	75	37	170	1	3.5	0.3	20	33	10	0.7	120.6	0	0	0	56.715	0	0	1	1	0	1	0	0
51017	1	9.92	.	.	14.97	.	0	0	.	2	75	37	170	1	3.5	0.3	20	33	10	0.7	120.6	0	0	0	56.715	0	0	1	1	0	1	0	0
51017	1	10	.	.	.	.	1	2	.	2	75	37	170	1	3.5	0.3	20	33	10	0.7	120.6	0	0	0	56.715	0	0	1	1	0	1	0	0
51017	1	11	.	.	.	.	1	2	.	2	75	37	170	1	3.5	0.3	20	33	10	0.7	120.6	0	0	0	56.715	0	0	1	1	0	1	0	0
51017	1	12	.	.	.	.	1	2	.	2	75	37	170	1	3.5	0.3	20	33	10	0.7	120.6	0	0	0	56.715	0	0	1	1	0	1	0	0
51017	1	13	.	.	.	.	1	2	.	2	75	37	170	1	3.5	0.3	20	33	10	0.7	120.6	0	0	0	56.715	0	0	1	1	0	1	0	0
51017	1	14	.	.	.	.	1	2	.	2	75	37	170	1	3.5	0.3	20	33	10	0.7	120.6	0	0	0	56.715	0	0	1	1	0	1	0	0
51017	1	15	.	.	.	.	1	2	.	2	75	37	170	1	3.5	0.3	20	33	10	0.7	120.6	0	0	0	56.715	0	0	1	1	0	1	0	0
51017	1	16	.	.	.	.	1	2	.	2	75	37	170	1	3.5	0.3	20	33	10	0.7	120.6	0	0	0	56.715	0	0	1	1	0	1	0	0
51017	1	17	.	.	.	.	1	2	.	2	75	37	170	1	3.5	0.3	20	33	10	0.7	120.6	0	0	0	56.715	0	0	1	1	0	1	0	0
51017	1	18	.	.	.	.	1	2	.	2	75	37	170	1	3.5	0.3	20	33	10	0.7	120.6	0	0	0	56.715	0	0	1	1	0	1	0	0
51017	1	19	.	.	.	.	1	2	.	2	75	37	170	1	3.5	0.3	20	33	10	0.7	120.6	0	0	0	56.715	0	0	1	1	0	1	0	0
51017	1	20	.	.	.	.	1	2	.	2	75	37	170	1	3.5	0.3	20	33	10	0.7	120.6	0	0	0	56.715	0	0	1	1	0	1	0	0
51017	1	21	.	.	.	.	1	2	.	2	75	37	170	1	3.5	0.3	20	33	10	0.7	120.6	0	0	0	56.715	0	0	1	1	0	1	0	0
51017	1	22	.	.	.	.	1	2	.	2	75	37	170	1	3.5	0.3	20	33	10	0.7	120.6	0	0	0	56.715	0	0	1	1	0	1	0	0
51017	1	23	.	.	.	.	1	2	.	2	75	37	170	1	3.5	0.3	20	33	10	0.7	120.6	0	0	0	56.715	0	0	1	1	0	1	0	0
51017	1	24	.	.	.	.	1	2	.	2	75	37	170	1	3.5	0.3	20	33	10	0.7	120.6	0	0	0	56.715	0	0	1	1	0	1	0	0
51022	1	0	24	1	.	1250	1	1	-2	1	56	33	166	0	3.5	0.48	26	18	10	0.67	115.5	0	0	1	44.33	0	0	1	3	0	2	0	0
51022	1	0	.	.	.	.	1	2	.	2	56	33	166	0	3.5	0.48	26	18	10	0.67	115.5	0	0	1	44.33	0	0	1	3	0	2	0	0
51022	1	1	.	.	.	.	1	2	.	2	56	33	166	0	3.5	0.48	26	18	10	0.67	115.5	0	0	1	44.33	0	0	1	3	0	2	0	0
51022	1	2	.	.	.	.	1	2	.	2	56	33	166	0	3.5	0.48	26	18	10	0.67	115.5	0	0	1	44.33	0	0	1	3	0	2	0	0
51022	1	3	.	.	.	.	1	2	.	2	56	33	166	0	3.5	0.48	26	18	10	0.67	115.5	0	0	1	44.33	0	0	1	3	0	2	0	0
51022	1	4	.	.	.	.	1	2	.	2	56	33	166	0	3.5	0.48	26	18	10	0.67	115.5	0	0	1	44.33	0	0	1	3	0	2	0	0
51022	1	5	.	.	.	.	1	2	.	2	56	33	166	0	3.5	0.48	26	18	10	0.67	115.5	0	0	1	44.33	0	0	1	3	0	2	0	0
51022	1	6	.	.	.	.	1	2	.	2	56	33	166	0	3.5	0.48	26	18	10	0.67	115.5	0	0	1	44.33	0	0	1	3	0	2	0	0
51022	1	7	.	.	.	.	1	2	.	2	56	33	166	0	3.5	0.48	26	18	10	0.67	115.5	0	0	1	44.33	0	0	1	3	0	2	0	0
51022	1	8	.	.	.	.	1	2	.	2	56	33	166	0	3.5	0.48	26	18	10	0.67	115.5	0	0	1	44.33	0	0	1	3	0	2	0	0
51022	1	9	.	.	.	.	1	2	.	2	56	33	166	0	3.5	0.48	26	18	10	0.67	115.5	0	0	1	44.33	0	0	1	3	0	2	0	0
51022	1	10	.	.	.	.	1	2	.	2	56	33	166	0	3.5	0.48	26	18	10	0.67	115.5	0	0	1	44.33	0	0	1	3	0	2	0	0
51022	1	11	.	.	.	.	1	2	.	2	56	33	166	0	3.5	0.48	26	18	10	0.67	115.5	0	0	1	44.33	0	0	1	3	0	2	0	0
51022	1	11	.	.	12.76	.	0	0	.	2	56	33	166	0	3.5	0.48	26	18	10	0.67	115.5	0	0	1	44.33	0	0	1	3	0	2	0	0
51022	1	12	.	.	.	.	1	2	.	2	56	33	166	0	3.5	0.48	26	18	10	0.67	115.5	0	0	1	44.33	0	0	1	3	0	2	0	0
51022	1	13	.	.	.	.	1	2	.	2	56	33	166	0	3.5	0.48	26	18	10	0.67	115.5	0	0	1	44.33	0	0	1	3	0	2	0	0
51022	1	14	.	.	.	.	1	2	.	2	56	33	166	0	3.5	0.48	26	18	10	0.67	115.5	0	0	1	44.33	0	0	1	3	0	2	0	0
51022	1	15	.	.	.	.	1	2	.	2	56	33	166	0	3.5	0.48	26	18	10	0.67	115.5	0	0	1	44.33	0	0	1	3	0	2	0	0
51022	1	16	.	.	.	.	1	2	.	2	56	33	166	0	3.5	0.48	26	18	10	0.67	115.5	0	0	1	44.33	0	0	1	3	0	2	0	0
51022	1	16.08	.	.	10.11	.	0	0	.	2	56	33	166	0	3.5	0.48	26	18	10	0.67	115.5	0	0	1	44.33	0	0	1	3	0	2	0	0
51022	1	17	.	.	.	.	1	2	.	2	56	33	166	0	3.5	0.48	26	18	10	0.67	115.5	0	0	1	44.33	0	0	1	3	0	2	0	0
51022	1	18	.	.	.	.	1	2	.	2	56	33	166	0	3.5	0.48	26	18	10	0.67	115.5	0	0	1	44.33	0	0	1	3	0	2	0	0
51022	1	19	.	.	.	.	1	2	.	2	56	33	166	0	3.5	0.48	26	18	10	0.67	115.5	0	0	1	44.33	0	0	1	3	0	2	0	0
51022	1	20	.	.	.	.	1	2	.	2	56	33	166	0	3.5	0.48	26	18	10	0.67	115.5	0	0	1	44.33	0	0	1	3	0	2	0	0
51022	1	21	.	.	.	.	1	2	.	2	56	33	166	0	3.5	0.48	26	18	10	0.67	115.5	0	0	1	44.33	0	0	1	3	0	2	0	0
51022	1	22	.	.	.	.	1	2	.	2	56	33	166	0	3.5	0.48	26	18	10	0.67	115.5	0	0	1	44.33	0	0	1	3	0	2	0	0
51022	1	23	.	.	.	.	1	2	.	2	56	33	166	0	3.5	0.48	26	18	10	0.67	115.5	0	0	1	44.33	0	0	1	3	0	2	0	0
51022	1	24	.	.	.	.	1	2	.	2	56	33	166	0	3.5	0.48	26	18	10	0.67	115.5	0	0	1	44.33	0	0	1	3	0	2	0	0
51023	1	0	24	1	.	1250	1	1	-2	1	55	28	170	1	2.12	1.61	70	35	25	1.6	57.8	1	0	1	48.575	0	0	1	3	1	2	0	1
51023	1	0	.	.	.	.	1	2	.	2	55	28	170	1	2.12	1.61	70	35	25	1.6	57.8	1	0	1	48.575	0	0	1	3	1	2	0	1
51023	1	1	.	.	.	.	1	2	.	2	55	28	170	1	2.12	1.61	70	35	25	1.6	57.8	1	0	1	48.575	0	0	1	3	1	2	0	1
51023	1	2	.	.	.	.	1	2	.	2	55	28	170	1	2.12	1.61	70	35	25	1.6	57.8	1	0	1	48.575	0	0	1	3	1	2	0	1
51023	1	3	.	.	.	.	1	2	.	2	55	28	170	1	2.12	1.61	70	35	25	1.6	57.8	1	0	1	48.575	0	0	1	3	1	2	0	1
51023	1	4	.	.	.	.	1	2	.	2	55	28	170	1	2.12	1.61	70	35	25	1.6	57.8	1	0	1	48.575	0	0	1	3	1	2	0	1
51023	1	5	.	.	.	.	1	2	.	2	55	28	170	1	2.12	1.61	70	35	25	1.6	57.8	1	0	1	48.575	0	0	1	3	1	2	0	1
51023	1	6	.	.	.	.	1	2	.	2	55	28	170	1	2.12	1.61	70	35	25	1.6	57.8	1	0	1	48.575	0	0	1	3	1	2	0	1
51023	1	7	.	.	.	.	1	2	.	2	55	28	170	1	2.12	1.61	70	35	25	1.6	57.8	1	0	1	48.575	0	0	1	3	1	2	0	1
51023	1	8	.	.	.	.	1	2	.	2	55	28	170	1	2.12	1.61	70	35	25	1.6	57.8	1	0	1	48.575	0	0	1	3	1	2	0	1
51023	1	9	.	.	.	.	1	2	.	2	55	28	170	1	2.12	1.61	70	35	25	1.6	57.8	1	0	1	48.575	0	0	1	3	1	2	0	1
51023	1	10	.	.	.	.	1	2	.	2	55	28	170	1	2.12	1.61	70	35	25	1.6	57.8	1	0	1	48.575	0	0	1	3	1	2	0	1
51023	1	10.5	.	.	10.12	.	0	0	.	2	55	28	170	1	2.12	1.61	70	35	25	1.6	57.8	1	0	1	48.575	0	0	1	3	1	2	0	1
51023	1	11	.	.	.	.	1	2	.	2	55	28	170	1	2.12	1.61	70	35	25	1.6	57.8	1	0	1	48.575	0	0	1	3	1	2	0	1
51023	1	12	.	.	.	.	1	2	.	2	55	28	170	1	2.12	1.61	70	35	25	1.6	57.8	1	0	1	48.575	0	0	1	3	1	2	0	1
51023	1	13	.	.	.	.	1	2	.	2	55	28	170	1	2.12	1.61	70	35	25	1.6	57.8	1	0	1	48.575	0	0	1	3	1	2	0	1
51023	1	14	.	.	.	.	1	2	.	2	55	28	170	1	2.12	1.61	70	35	25	1.6	57.8	1	0	1	48.575	0	0	1	3	1	2	0	1
51023	1	15	.	.	.	.	1	2	.	2	55	28	170	1	2.12	1.61	70	35	25	1.6	57.8	1	0	1	48.575	0	0	1	3	1	2	0	1
51023	1	16	.	.	.	.	1	2	.	2	55	28	170	1	2.12	1.61	70	35	25	1.6	57.8	1	0	1	48.575	0	0	1	3	1	2	0	1
51023	1	17	.	.	.	.	1	2	.	2	55	28	170	1	2.12	1.61	70	35	25	1.6	57.8	1	0	1	48.575	0	0	1	3	1	2	0	1
51023	1	18	.	.	.	.	1	2	.	2	55	28	170	1	2.12	1.61	70	35	25	1.6	57.8	1	0	1	48.575	0	0	1	3	1	2	0	1
51023	1	19	.	.	.	.	1	2	.	2	55	28	170	1	2.12	1.61	70	35	25	1.6	57.8	1	0	1	48.575	0	0	1	3	1	2	0	1
51023	1	20	.	.	.	.	1	2	.	2	55	28	170	1	2.12	1.61	70	35	25	1.6	57.8	1	0	1	48.575	0	0	1	3	1	2	0	1
51023	1	21	.	.	.	.	1	2	.	2	55	28	170	1	2.12	1.61	70	35	25	1.6	57.8	1	0	1	48.575	0	0	1	3	1	2	0	1
51023	1	22	.	.	.	.	1	2	.	2	55	28	170	1	2.12	1.61	70	35	25	1.6	57.8	1	0	1	48.575	0	0	1	3	1	2	0	1
51023	1	23	.	.	.	.	1	2	.	2	55	28	170	1	2.12	1.61	70	35	25	1.6	57.8	1	0	1	48.575	0	0	1	3	1	2	0	1
51023	1	24	.	.	.	.	1	2	.	2	55	28	170	1	2.12	1.61	70	35	25	1.6	57.8	1	0	1	48.575	0	0	1	3	1	2	0	1
51025	1	0	24	1	.	1600	1	1	-2	1	35	28	158	0	3.5	0.4	87	43	13	0.7	117.9	0	0	0	35.254	0	0	1	2	0	1	0	0
51025	1	0	.	.	.	.	1	2	.	2	35	28	158	0	3.5	0.4	87	43	13	0.7	117.9	0	0	0	35.254	0	0	1	2	0	1	0	0
51025	1	1	.	.	.	.	1	2	.	2	35	28	158	0	3.5	0.4	87	43	13	0.7	117.9	0	0	0	35.254	0	0	1	2	0	1	0	0
51025	1	2	.	.	.	.	1	2	.	2	35	28	158	0	3.5	0.4	87	43	13	0.7	117.9	0	0	0	35.254	0	0	1	2	0	1	0	0
51025	1	3	.	.	.	.	1	2	.	2	35	28	158	0	3.5	0.4	87	43	13	0.7	117.9	0	0	0	35.254	0	0	1	2	0	1	0	0
51025	1	4	.	.	.	.	1	2	.	2	35	28	158	0	3.5	0.4	87	43	13	0.7	117.9	0	0	0	35.254	0	0	1	2	0	1	0	0
51025	1	5	.	.	.	.	1	2	.	2	35	28	158	0	3.5	0.4	87	43	13	0.7	117.9	0	0	0	35.254	0	0	1	2	0	1	0	0
51025	1	6	.	.	.	.	1	2	.	2	35	28	158	0	3.5	0.4	87	43	13	0.7	117.9	0	0	0	35.254	0	0	1	2	0	1	0	0
51025	1	7	.	.	.	.	1	2	.	2	35	28	158	0	3.5	0.4	87	43	13	0.7	117.9	0	0	0	35.254	0	0	1	2	0	1	0	0
51025	1	8	.	.	.	.	1	2	.	2	35	28	158	0	3.5	0.4	87	43	13	0.7	117.9	0	0	0	35.254	0	0	1	2	0	1	0	0
51025	1	9	.	.	.	.	1	2	.	2	35	28	158	0	3.5	0.4	87	43	13	0.7	117.9	0	0	0	35.254	0	0	1	2	0	1	0	0
51025	1	9.5	.	.	12.28	.	0	0	.	2	35	28	158	0	3.5	0.4	87	43	13	0.7	117.9	0	0	0	35.254	0	0	1	2	0	1	0	0
51025	1	10	.	.	.	.	1	2	.	2	35	28	158	0	3.5	0.4	87	43	13	0.7	117.9	0	0	0	35.254	0	0	1	2	0	1	0	0
51025	1	11	.	.	.	.	1	2	.	2	35	28	158	0	3.5	0.4	87	43	13	0.7	117.9	0	0	0	35.254	0	0	1	2	0	1	0	0
51025	1	11	.	.	11.29	.	0	0	.	2	35	28	158	0	3.5	0.4	87	43	13	0.7	117.9	0	0	0	35.254	0	0	1	2	0	1	0	0
51025	1	12	.	.	.	.	1	2	.	2	35	28	158	0	3.5	0.4	87	43	13	0.7	117.9	0	0	0	35.254	0	0	1	2	0	1	0	0
51025	1	13	.	.	.	.	1	2	.	2	35	28	158	0	3.5	0.4	87	43	13	0.7	117.9	0	0	0	35.254	0	0	1	2	0	1	0	0
51025	1	14	.	.	.	.	1	2	.	2	35	28	158	0	3.5	0.4	87	43	13	0.7	117.9	0	0	0	35.254	0	0	1	2	0	1	0	0
51025	1	15	.	.	.	.	1	2	.	2	35	28	158	0	3.5	0.4	87	43	13	0.7	117.9	0	0	0	35.254	0	0	1	2	0	1	0	0
51025	1	16	.	.	.	.	1	2	.	2	35	28	158	0	3.5	0.4	87	43	13	0.7	117.9	0	0	0	35.254	0	0	1	2	0	1	0	0
51025	1	17	.	.	.	.	1	2	.	2	35	28	158	0	3.5	0.4	87	43	13	0.7	117.9	0	0	0	35.254	0	0	1	2	0	1	0	0
51025	1	18	.	.	.	.	1	2	.	2	35	28	158	0	3.5	0.4	87	43	13	0.7	117.9	0	0	0	35.254	0	0	1	2	0	1	0	0
51025	1	19	.	.	.	.	1	2	.	2	35	28	158	0	3.5	0.4	87	43	13	0.7	117.9	0	0	0	35.254	0	0	1	2	0	1	0	0
51025	1	20	.	.	.	.	1	2	.	2	35	28	158	0	3.5	0.4	87	43	13	0.7	117.9	0	0	0	35.254	0	0	1	2	0	1	0	0
51025	1	21	.	.	.	.	1	2	.	2	35	28	158	0	3.5	0.4	87	43	13	0.7	117.9	0	0	0	35.254	0	0	1	2	0	1	0	0
51025	1	22	.	.	.	.	1	2	.	2	35	28	158	0	3.5	0.4	87	43	13	0.7	117.9	0	0	0	35.254	0	0	1	2	0	1	0	0
51025	1	23	.	.	.	.	1	2	.	2	35	28	158	0	3.5	0.4	87	43	13	0.7	117.9	0	0	0	35.254	0	0	1	2	0	1	0	0
51025	1	24	.	.	.	.	1	2	.	2	35	28	158	0	3.5	0.4	87	43	13	0.7	117.9	0	0	0	35.254	0	0	1	2	0	1	0	0
51026	1	0	24	1	.	1000	1	1	-2	1	60	77	160	1	2.59	0.44	58	50	22	1.2	58	0	0	1	47.94	1	1	1	3	0	4	0	1
51026	1	0	.	.	.	.	1	2	.	2	60	77	160	1	2.59	0.44	58	50	22	1.2	58	0	0	1	47.94	1	1	1	3	0	4	0	1
51026	1	1	.	.	.	.	1	2	.	2	60	77	160	1	2.59	0.44	58	50	22	1.2	58	0	0	1	47.94	1	1	1	3	0	4	0	1
51026	1	2	.	.	.	.	1	2	.	2	60	77	160	1	2.59	0.44	58	50	22	1.2	58	0	0	1	47.94	1	1	1	3	0	4	0	1
51026	1	3	.	.	.	.	1	2	.	2	60	77	160	1	2.59	0.44	58	50	22	1.2	58	0	0	1	47.94	1	1	1	3	0	4	0	1
51026	1	4	.	.	.	.	1	2	.	2	60	77	160	1	2.59	0.44	58	50	22	1.2	58	0	0	1	47.94	1	1	1	3	0	4	0	1
51026	1	5	.	.	.	.	1	2	.	2	60	77	160	1	2.59	0.44	58	50	22	1.2	58	0	0	1	47.94	1	1	1	3	0	4	0	1
51026	1	6	.	.	.	.	1	2	.	2	60	77	160	1	2.59	0.44	58	50	22	1.2	58	0	0	1	47.94	1	1	1	3	0	4	0	1
51026	1	7	.	.	.	.	1	2	.	2	60	77	160	1	2.59	0.44	58	50	22	1.2	58	0	0	1	47.94	1	1	1	3	0	4	0	1
51026	1	8	.	.	.	.	1	2	.	2	60	77	160	1	2.59	0.44	58	50	22	1.2	58	0	0	1	47.94	1	1	1	3	0	4	0	1
51026	1	8.58	.	.	19.07	.	0	0	.	2	60	77	160	1	2.59	0.44	58	50	22	1.2	58	0	0	1	47.94	1	1	1	3	0	4	0	1
51026	1	9	.	.	.	.	1	2	.	2	60	77	160	1	2.59	0.44	58	50	22	1.2	58	0	0	1	47.94	1	1	1	3	0	4	0	1
51026	1	10	.	.	.	.	1	2	.	2	60	77	160	1	2.59	0.44	58	50	22	1.2	58	0	0	1	47.94	1	1	1	3	0	4	0	1
51026	1	10	.	.	14.1	.	0	0	.	2	60	77	160	1	2.59	0.44	58	50	22	1.2	58	0	0	1	47.94	1	1	1	3	0	4	0	1
51026	1	11	.	.	.	.	1	2	.	2	60	77	160	1	2.59	0.44	58	50	22	1.2	58	0	0	1	47.94	1	1	1	3	0	4	0	1
51026	1	12	.	.	.	.	1	2	.	2	60	77	160	1	2.59	0.44	58	50	22	1.2	58	0	0	1	47.94	1	1	1	3	0	4	0	1
51026	1	13	.	.	.	.	1	2	.	2	60	77	160	1	2.59	0.44	58	50	22	1.2	58	0	0	1	47.94	1	1	1	3	0	4	0	1
51026	1	14	.	.	.	.	1	2	.	2	60	77	160	1	2.59	0.44	58	50	22	1.2	58	0	0	1	47.94	1	1	1	3	0	4	0	1
51026	1	15	.	.	.	.	1	2	.	2	60	77	160	1	2.59	0.44	58	50	22	1.2	58	0	0	1	47.94	1	1	1	3	0	4	0	1
51026	1	16	.	.	.	.	1	2	.	2	60	77	160	1	2.59	0.44	58	50	22	1.2	58	0	0	1	47.94	1	1	1	3	0	4	0	1
51026	1	17	.	.	.	.	1	2	.	2	60	77	160	1	2.59	0.44	58	50	22	1.2	58	0	0	1	47.94	1	1	1	3	0	4	0	1
51026	1	18	.	.	.	.	1	2	.	2	60	77	160	1	2.59	0.44	58	50	22	1.2	58	0	0	1	47.94	1	1	1	3	0	4	0	1
51026	1	19	.	.	.	.	1	2	.	2	60	77	160	1	2.59	0.44	58	50	22	1.2	58	0	0	1	47.94	1	1	1	3	0	4	0	1
51026	1	20	.	.	.	.	1	2	.	2	60	77	160	1	2.59	0.44	58	50	22	1.2	58	0	0	1	47.94	1	1	1	3	0	4	0	1
51026	1	21	.	.	.	.	1	2	.	2	60	77	160	1	2.59	0.44	58	50	22	1.2	58	0	0	1	47.94	1	1	1	3	0	4	0	1
51026	1	22	.	.	.	.	1	2	.	2	60	77	160	1	2.59	0.44	58	50	22	1.2	58	0	0	1	47.94	1	1	1	3	0	4	0	1
51026	1	23	.	.	.	.	1	2	.	2	60	77	160	1	2.59	0.44	58	50	22	1.2	58	0	0	1	47.94	1	1	1	3	0	4	0	1
51026	1	24	.	.	.	.	1	2	.	2	60	77	160	1	2.59	0.44	58	50	22	1.2	58	0	0	1	47.94	1	1	1	3	0	4	0	1
51027	1	0	24	1	.	1000	1	1	-2	1	40	63	162	1	2.9	0.4	50	51	12	0.8	95.1	0	0	0	40.334	1	0	1	1	0	3	0	1
51027	1	0	.	.	.	.	1	2	.	2	40	63	162	1	2.9	0.4	50	51	12	0.8	95.1	0	0	0	40.334	1	0	1	1	0	3	0	1
51027	1	1	.	.	.	.	1	2	.	2	40	63	162	1	2.9	0.4	50	51	12	0.8	95.1	0	0	0	40.334	1	0	1	1	0	3	0	1
51027	1	2	.	.	.	.	1	2	.	2	40	63	162	1	2.9	0.4	50	51	12	0.8	95.1	0	0	0	40.334	1	0	1	1	0	3	0	1
51027	1	3	.	.	.	.	1	2	.	2	40	63	162	1	2.9	0.4	50	51	12	0.8	95.1	0	0	0	40.334	1	0	1	1	0	3	0	1
51027	1	4	.	.	.	.	1	2	.	2	40	63	162	1	2.9	0.4	50	51	12	0.8	95.1	0	0	0	40.334	1	0	1	1	0	3	0	1
51027	1	5	.	.	.	.	1	2	.	2	40	63	162	1	2.9	0.4	50	51	12	0.8	95.1	0	0	0	40.334	1	0	1	1	0	3	0	1
51027	1	6	.	.	.	.	1	2	.	2	40	63	162	1	2.9	0.4	50	51	12	0.8	95.1	0	0	0	40.334	1	0	1	1	0	3	0	1
51027	1	7	.	.	.	.	1	2	.	2	40	63	162	1	2.9	0.4	50	51	12	0.8	95.1	0	0	0	40.334	1	0	1	1	0	3	0	1
51027	1	8	.	.	.	.	1	2	.	2	40	63	162	1	2.9	0.4	50	51	12	0.8	95.1	0	0	0	40.334	1	0	1	1	0	3	0	1
51027	1	9	.	.	.	.	1	2	.	2	40	63	162	1	2.9	0.4	50	51	12	0.8	95.1	0	0	0	40.334	1	0	1	1	0	3	0	1
51027	1	10	.	.	.	.	1	2	.	2	40	63	162	1	2.9	0.4	50	51	12	0.8	95.1	0	0	0	40.334	1	0	1	1	0	3	0	1
51027	1	11	.	.	.	.	1	2	.	2	40	63	162	1	2.9	0.4	50	51	12	0.8	95.1	0	0	0	40.334	1	0	1	1	0	3	0	1
51027	1	11.17	.	.	12.94	.	0	0	.	2	40	63	162	1	2.9	0.4	50	51	12	0.8	95.1	0	0	0	40.334	1	0	1	1	0	3	0	1
51027	1	12	.	.	.	.	1	2	.	2	40	63	162	1	2.9	0.4	50	51	12	0.8	95.1	0	0	0	40.334	1	0	1	1	0	3	0	1
51027	1	13	.	.	.	.	1	2	.	2	40	63	162	1	2.9	0.4	50	51	12	0.8	95.1	0	0	0	40.334	1	0	1	1	0	3	0	1
51027	1	14	.	.	.	.	1	2	.	2	40	63	162	1	2.9	0.4	50	51	12	0.8	95.1	0	0	0	40.334	1	0	1	1	0	3	0	1
51027	1	15	.	.	.	.	1	2	.	2	40	63	162	1	2.9	0.4	50	51	12	0.8	95.1	0	0	0	40.334	1	0	1	1	0	3	0	1
51027	1	16	.	.	.	.	1	2	.	2	40	63	162	1	2.9	0.4	50	51	12	0.8	95.1	0	0	0	40.334	1	0	1	1	0	3	0	1
51027	1	17	.	.	.	.	1	2	.	2	40	63	162	1	2.9	0.4	50	51	12	0.8	95.1	0	0	0	40.334	1	0	1	1	0	3	0	1
51027	1	18	.	.	.	.	1	2	.	2	40	63	162	1	2.9	0.4	50	51	12	0.8	95.1	0	0	0	40.334	1	0	1	1	0	3	0	1
51027	1	19	.	.	.	.	1	2	.	2	40	63	162	1	2.9	0.4	50	51	12	0.8	95.1	0	0	0	40.334	1	0	1	1	0	3	0	1
51027	1	20	.	.	.	.	1	2	.	2	40	63	162	1	2.9	0.4	50	51	12	0.8	95.1	0	0	0	40.334	1	0	1	1	0	3	0	1
51027	1	21	.	.	.	.	1	2	.	2	40	63	162	1	2.9	0.4	50	51	12	0.8	95.1	0	0	0	40.334	1	0	1	1	0	3	0	1
51027	1	22	.	.	.	.	1	2	.	2	40	63	162	1	2.9	0.4	50	51	12	0.8	95.1	0	0	0	40.334	1	0	1	1	0	3	0	1
51027	1	23	.	.	.	.	1	2	.	2	40	63	162	1	2.9	0.4	50	51	12	0.8	95.1	0	0	0	40.334	1	0	1	1	0	3	0	1
51027	1	24	.	.	.	.	1	2	.	2	40	63	162	1	2.9	0.4	50	51	12	0.8	95.1	0	0	0	40.334	1	0	1	1	0	3	0	1
51029	1	0	24	1	.	1600	1	1	-2	1	65	47	158	1	2.7	0.4	26	31	17	1.3	65	0	0	1	49.441	0	0	1	2	0	2	0	1
51029	1	0	.	.	.	.	1	2	.	2	65	47	158	1	2.7	0.4	26	31	17	1.3	65	0	0	1	49.441	0	0	1	2	0	2	0	1
51029	1	1	.	.	.	.	1	2	.	2	65	47	158	1	2.7	0.4	26	31	17	1.3	65	0	0	1	49.441	0	0	1	2	0	2	0	1
51029	1	1	.	.	37.27	.	0	0	.	2	65	47	158	1	2.7	0.4	26	31	17	1.3	65	0	0	1	49.441	0	0	1	2	0	2	0	1
51029	1	2	.	.	.	.	1	2	.	2	65	47	158	1	2.7	0.4	26	31	17	1.3	65	0	0	1	49.441	0	0	1	2	0	2	0	1
51029	1	3	.	.	.	.	1	2	.	2	65	47	158	1	2.7	0.4	26	31	17	1.3	65	0	0	1	49.441	0	0	1	2	0	2	0	1
51029	1	4	.	.	.	.	1	2	.	2	65	47	158	1	2.7	0.4	26	31	17	1.3	65	0	0	1	49.441	0	0	1	2	0	2	0	1
51029	1	5	.	.	.	.	1	2	.	2	65	47	158	1	2.7	0.4	26	31	17	1.3	65	0	0	1	49.441	0	0	1	2	0	2	0	1
51029	1	6	.	.	.	.	1	2	.	2	65	47	158	1	2.7	0.4	26	31	17	1.3	65	0	0	1	49.441	0	0	1	2	0	2	0	1
51029	1	7	.	.	.	.	1	2	.	2	65	47	158	1	2.7	0.4	26	31	17	1.3	65	0	0	1	49.441	0	0	1	2	0	2	0	1
51029	1	8	.	.	.	.	1	2	.	2	65	47	158	1	2.7	0.4	26	31	17	1.3	65	0	0	1	49.441	0	0	1	2	0	2	0	1
51029	1	9	.	.	.	.	1	2	.	2	65	47	158	1	2.7	0.4	26	31	17	1.3	65	0	0	1	49.441	0	0	1	2	0	2	0	1
51029	1	10	.	.	.	.	1	2	.	2	65	47	158	1	2.7	0.4	26	31	17	1.3	65	0	0	1	49.441	0	0	1	2	0	2	0	1
51029	1	11	.	.	.	.	1	2	.	2	65	47	158	1	2.7	0.4	26	31	17	1.3	65	0	0	1	49.441	0	0	1	2	0	2	0	1
51029	1	12	.	.	.	.	1	2	.	2	65	47	158	1	2.7	0.4	26	31	17	1.3	65	0	0	1	49.441	0	0	1	2	0	2	0	1
51029	1	13	.	.	.	.	1	2	.	2	65	47	158	1	2.7	0.4	26	31	17	1.3	65	0	0	1	49.441	0	0	1	2	0	2	0	1
51029	1	14	.	.	.	.	1	2	.	2	65	47	158	1	2.7	0.4	26	31	17	1.3	65	0	0	1	49.441	0	0	1	2	0	2	0	1
51029	1	15	.	.	.	.	1	2	.	2	65	47	158	1	2.7	0.4	26	31	17	1.3	65	0	0	1	49.441	0	0	1	2	0	2	0	1
51029	1	16	.	.	.	.	1	2	.	2	65	47	158	1	2.7	0.4	26	31	17	1.3	65	0	0	1	49.441	0	0	1	2	0	2	0	1
51029	1	17	.	.	.	.	1	2	.	2	65	47	158	1	2.7	0.4	26	31	17	1.3	65	0	0	1	49.441	0	0	1	2	0	2	0	1
51029	1	18	.	.	.	.	1	2	.	2	65	47	158	1	2.7	0.4	26	31	17	1.3	65	0	0	1	49.441	0	0	1	2	0	2	0	1
51029	1	19	.	.	.	.	1	2	.	2	65	47	158	1	2.7	0.4	26	31	17	1.3	65	0	0	1	49.441	0	0	1	2	0	2	0	1
51029	1	20	.	.	.	.	1	2	.	2	65	47	158	1	2.7	0.4	26	31	17	1.3	65	0	0	1	49.441	0	0	1	2	0	2	0	1
51029	1	21	.	.	.	.	1	2	.	2	65	47	158	1	2.7	0.4	26	31	17	1.3	65	0	0	1	49.441	0	0	1	2	0	2	0	1
51029	1	22	.	.	.	.	1	2	.	2	65	47	158	1	2.7	0.4	26	31	17	1.3	65	0	0	1	49.441	0	0	1	2	0	2	0	1
51029	1	23	.	.	.	.	1	2	.	2	65	47	158	1	2.7	0.4	26	31	17	1.3	65	0	0	1	49.441	0	0	1	2	0	2	0	1
51029	1	24	.	.	.	.	1	2	.	2	65	47	158	1	2.7	0.4	26	31	17	1.3	65	0	0	1	49.441	0	0	1	2	0	2	0	1
51032	1	0	24	1	.	1200	1	1	-2	1	50	43	168	1	3.5	0.71	23	22	6	0.9	104.2	0	0	0	46.006	0	0	1	1	0	1	0	0
51032	1	0	.	.	.	.	1	2	.	2	50	43	168	1	3.5	0.71	23	22	6	0.9	104.2	0	0	0	46.006	0	0	1	1	0	1	0	0
51032	1	1	.	.	.	.	1	2	.	2	50	43	168	1	3.5	0.71	23	22	6	0.9	104.2	0	0	0	46.006	0	0	1	1	0	1	0	0
51032	1	2	.	.	.	.	1	2	.	2	50	43	168	1	3.5	0.71	23	22	6	0.9	104.2	0	0	0	46.006	0	0	1	1	0	1	0	0
51032	1	3	.	.	.	.	1	2	.	2	50	43	168	1	3.5	0.71	23	22	6	0.9	104.2	0	0	0	46.006	0	0	1	1	0	1	0	0
51032	1	4	.	.	.	.	1	2	.	2	50	43	168	1	3.5	0.71	23	22	6	0.9	104.2	0	0	0	46.006	0	0	1	1	0	1	0	0
51032	1	5	.	.	.	.	1	2	.	2	50	43	168	1	3.5	0.71	23	22	6	0.9	104.2	0	0	0	46.006	0	0	1	1	0	1	0	0
51032	1	6	.	.	.	.	1	2	.	2	50	43	168	1	3.5	0.71	23	22	6	0.9	104.2	0	0	0	46.006	0	0	1	1	0	1	0	0
51032	1	7	.	.	.	.	1	2	.	2	50	43	168	1	3.5	0.71	23	22	6	0.9	104.2	0	0	0	46.006	0	0	1	1	0	1	0	0
51032	1	8	.	.	.	.	1	2	.	2	50	43	168	1	3.5	0.71	23	22	6	0.9	104.2	0	0	0	46.006	0	0	1	1	0	1	0	0
51032	1	9	.	.	.	.	1	2	.	2	50	43	168	1	3.5	0.71	23	22	6	0.9	104.2	0	0	0	46.006	0	0	1	1	0	1	0	0
51032	1	10	.	.	.	.	1	2	.	2	50	43	168	1	3.5	0.71	23	22	6	0.9	104.2	0	0	0	46.006	0	0	1	1	0	1	0	0
51032	1	11	.	.	.	.	1	2	.	2	50	43	168	1	3.5	0.71	23	22	6	0.9	104.2	0	0	0	46.006	0	0	1	1	0	1	0	0
51032	1	12	.	.	.	.	1	2	.	2	50	43	168	1	3.5	0.71	23	22	6	0.9	104.2	0	0	0	46.006	0	0	1	1	0	1	0	0
51032	1	13	.	.	.	.	1	2	.	2	50	43	168	1	3.5	0.71	23	22	6	0.9	104.2	0	0	0	46.006	0	0	1	1	0	1	0	0
51032	1	13.25	.	.	11.26	.	0	0	.	2	50	43	168	1	3.5	0.71	23	22	6	0.9	104.2	0	0	0	46.006	0	0	1	1	0	1	0	0
51032	1	14	.	.	.	.	1	2	.	2	50	43	168	1	3.5	0.71	23	22	6	0.9	104.2	0	0	0	46.006	0	0	1	1	0	1	0	0
51032	1	15	.	.	.	.	1	2	.	2	50	43	168	1	3.5	0.71	23	22	6	0.9	104.2	0	0	0	46.006	0	0	1	1	0	1	0	0
51032	1	16	.	.	.	.	1	2	.	2	50	43	168	1	3.5	0.71	23	22	6	0.9	104.2	0	0	0	46.006	0	0	1	1	0	1	0	0
51032	1	17	.	.	.	.	1	2	.	2	50	43	168	1	3.5	0.71	23	22	6	0.9	104.2	0	0	0	46.006	0	0	1	1	0	1	0	0
51032	1	18	.	.	.	.	1	2	.	2	50	43	168	1	3.5	0.71	23	22	6	0.9	104.2	0	0	0	46.006	0	0	1	1	0	1	0	0
51032	1	19	.	.	.	.	1	2	.	2	50	43	168	1	3.5	0.71	23	22	6	0.9	104.2	0	0	0	46.006	0	0	1	1	0	1	0	0
51032	1	20	.	.	.	.	1	2	.	2	50	43	168	1	3.5	0.71	23	22	6	0.9	104.2	0	0	0	46.006	0	0	1	1	0	1	0	0
51032	1	21	.	.	.	.	1	2	.	2	50	43	168	1	3.5	0.71	23	22	6	0.9	104.2	0	0	0	46.006	0	0	1	1	0	1	0	0
51032	1	22	.	.	.	.	1	2	.	2	50	43	168	1	3.5	0.71	23	22	6	0.9	104.2	0	0	0	46.006	0	0	1	1	0	1	0	0
51032	1	23	.	.	.	.	1	2	.	2	50	43	168	1	3.5	0.71	23	22	6	0.9	104.2	0	0	0	46.006	0	0	1	1	0	1	0	0
51032	1	24	.	.	.	.	1	2	.	2	50	43	168	1	3.5	0.71	23	22	6	0.9	104.2	0	0	0	46.006	0	0	1	1	0	1	0	0
51033	1	0	24	1	.	1000	1	1	-2	1	44	20	162	0	3	0.4	29	26	10	0.7	104.8	0	0	0	39.414	0	0	1	1	0	1	0	1
51033	1	0	.	.	.	.	1	2	.	2	44	20	162	0	3	0.4	29	26	10	0.7	104.8	0	0	0	39.414	0	0	1	1	0	1	0	1
51033	1	1	.	.	.	.	1	2	.	2	44	20	162	0	3	0.4	29	26	10	0.7	104.8	0	0	0	39.414	0	0	1	1	0	1	0	1
51033	1	2	.	.	.	.	1	2	.	2	44	20	162	0	3	0.4	29	26	10	0.7	104.8	0	0	0	39.414	0	0	1	1	0	1	0	1
51033	1	3	.	.	.	.	1	2	.	2	44	20	162	0	3	0.4	29	26	10	0.7	104.8	0	0	0	39.414	0	0	1	1	0	1	0	1
51033	1	4	.	.	.	.	1	2	.	2	44	20	162	0	3	0.4	29	26	10	0.7	104.8	0	0	0	39.414	0	0	1	1	0	1	0	1
51033	1	5	.	.	.	.	1	2	.	2	44	20	162	0	3	0.4	29	26	10	0.7	104.8	0	0	0	39.414	0	0	1	1	0	1	0	1
51033	1	6	.	.	.	.	1	2	.	2	44	20	162	0	3	0.4	29	26	10	0.7	104.8	0	0	0	39.414	0	0	1	1	0	1	0	1
51033	1	7	.	.	.	.	1	2	.	2	44	20	162	0	3	0.4	29	26	10	0.7	104.8	0	0	0	39.414	0	0	1	1	0	1	0	1
51033	1	8	.	.	.	.	1	2	.	2	44	20	162	0	3	0.4	29	26	10	0.7	104.8	0	0	0	39.414	0	0	1	1	0	1	0	1
51033	1	9	.	.	.	.	1	2	.	2	44	20	162	0	3	0.4	29	26	10	0.7	104.8	0	0	0	39.414	0	0	1	1	0	1	0	1
51033	1	10	.	.	.	.	1	2	.	2	44	20	162	0	3	0.4	29	26	10	0.7	104.8	0	0	0	39.414	0	0	1	1	0	1	0	1
51033	1	11	.	.	.	.	1	2	.	2	44	20	162	0	3	0.4	29	26	10	0.7	104.8	0	0	0	39.414	0	0	1	1	0	1	0	1
51033	1	12	.	.	.	.	1	2	.	2	44	20	162	0	3	0.4	29	26	10	0.7	104.8	0	0	0	39.414	0	0	1	1	0	1	0	1
51033	1	12	.	.	17.6	.	0	0	.	2	44	20	162	0	3	0.4	29	26	10	0.7	104.8	0	0	0	39.414	0	0	1	1	0	1	0	1
51033	1	13	.	.	.	.	1	2	.	2	44	20	162	0	3	0.4	29	26	10	0.7	104.8	0	0	0	39.414	0	0	1	1	0	1	0	1
51033	1	14	.	.	.	.	1	2	.	2	44	20	162	0	3	0.4	29	26	10	0.7	104.8	0	0	0	39.414	0	0	1	1	0	1	0	1
51033	1	15	.	.	.	.	1	2	.	2	44	20	162	0	3	0.4	29	26	10	0.7	104.8	0	0	0	39.414	0	0	1	1	0	1	0	1
51033	1	16	.	.	.	.	1	2	.	2	44	20	162	0	3	0.4	29	26	10	0.7	104.8	0	0	0	39.414	0	0	1	1	0	1	0	1
51033	1	17	.	.	.	.	1	2	.	2	44	20	162	0	3	0.4	29	26	10	0.7	104.8	0	0	0	39.414	0	0	1	1	0	1	0	1
51033	1	18	.	.	.	.	1	2	.	2	44	20	162	0	3	0.4	29	26	10	0.7	104.8	0	0	0	39.414	0	0	1	1	0	1	0	1
51033	1	19	.	.	.	.	1	2	.	2	44	20	162	0	3	0.4	29	26	10	0.7	104.8	0	0	0	39.414	0	0	1	1	0	1	0	1
51033	1	20	.	.	.	.	1	2	.	2	44	20	162	0	3	0.4	29	26	10	0.7	104.8	0	0	0	39.414	0	0	1	1	0	1	0	1
51033	1	21	.	.	.	.	1	2	.	2	44	20	162	0	3	0.4	29	26	10	0.7	104.8	0	0	0	39.414	0	0	1	1	0	1	0	1
51033	1	22	.	.	.	.	1	2	.	2	44	20	162	0	3	0.4	29	26	10	0.7	104.8	0	0	0	39.414	0	0	1	1	0	1	0	1
51033	1	23	.	.	.	.	1	2	.	2	44	20	162	0	3	0.4	29	26	10	0.7	104.8	0	0	0	39.414	0	0	1	1	0	1	0	1
51033	1	24	.	.	.	.	1	2	.	2	44	20	162	0	3	0.4	29	26	10	0.7	104.8	0	0	0	39.414	0	0	1	1	0	1	0	1
51034	1	0	24	1	.	1250	1	1	-2	1	50	37	170	1	2.7	0.4	35	21	11	0.6	128.4	0	0	0	46.54	0	0	1	1	0	1	0	1
51034	1	0	.	.	.	.	1	2	.	2	50	37	170	1	2.7	0.4	35	21	11	0.6	128.4	0	0	0	46.54	0	0	1	1	0	1	0	1
51034	1	1	.	.	.	.	1	2	.	2	50	37	170	1	2.7	0.4	35	21	11	0.6	128.4	0	0	0	46.54	0	0	1	1	0	1	0	1
51034	1	2	.	.	.	.	1	2	.	2	50	37	170	1	2.7	0.4	35	21	11	0.6	128.4	0	0	0	46.54	0	0	1	1	0	1	0	1
51034	1	3	.	.	.	.	1	2	.	2	50	37	170	1	2.7	0.4	35	21	11	0.6	128.4	0	0	0	46.54	0	0	1	1	0	1	0	1
51034	1	4	.	.	.	.	1	2	.	2	50	37	170	1	2.7	0.4	35	21	11	0.6	128.4	0	0	0	46.54	0	0	1	1	0	1	0	1
51034	1	5	.	.	.	.	1	2	.	2	50	37	170	1	2.7	0.4	35	21	11	0.6	128.4	0	0	0	46.54	0	0	1	1	0	1	0	1
51034	1	6	.	.	.	.	1	2	.	2	50	37	170	1	2.7	0.4	35	21	11	0.6	128.4	0	0	0	46.54	0	0	1	1	0	1	0	1
51034	1	7	.	.	.	.	1	2	.	2	50	37	170	1	2.7	0.4	35	21	11	0.6	128.4	0	0	0	46.54	0	0	1	1	0	1	0	1
51034	1	8	.	.	.	.	1	2	.	2	50	37	170	1	2.7	0.4	35	21	11	0.6	128.4	0	0	0	46.54	0	0	1	1	0	1	0	1
51034	1	9	.	.	.	.	1	2	.	2	50	37	170	1	2.7	0.4	35	21	11	0.6	128.4	0	0	0	46.54	0	0	1	1	0	1	0	1
51034	1	9	.	.	24.26	.	0	0	.	2	50	37	170	1	2.7	0.4	35	21	11	0.6	128.4	0	0	0	46.54	0	0	1	1	0	1	0	1
51034	1	10	.	.	.	.	1	2	.	2	50	37	170	1	2.7	0.4	35	21	11	0.6	128.4	0	0	0	46.54	0	0	1	1	0	1	0	1
51034	1	11	.	.	.	.	1	2	.	2	50	37	170	1	2.7	0.4	35	21	11	0.6	128.4	0	0	0	46.54	0	0	1	1	0	1	0	1
51034	1	12	.	.	.	.	1	2	.	2	50	37	170	1	2.7	0.4	35	21	11	0.6	128.4	0	0	0	46.54	0	0	1	1	0	1	0	1
51034	1	13	.	.	.	.	1	2	.	2	50	37	170	1	2.7	0.4	35	21	11	0.6	128.4	0	0	0	46.54	0	0	1	1	0	1	0	1
51034	1	14	.	.	.	.	1	2	.	2	50	37	170	1	2.7	0.4	35	21	11	0.6	128.4	0	0	0	46.54	0	0	1	1	0	1	0	1
51034	1	15	.	.	.	.	1	2	.	2	50	37	170	1	2.7	0.4	35	21	11	0.6	128.4	0	0	0	46.54	0	0	1	1	0	1	0	1
51034	1	16	.	.	.	.	1	2	.	2	50	37	170	1	2.7	0.4	35	21	11	0.6	128.4	0	0	0	46.54	0	0	1	1	0	1	0	1
51034	1	17	.	.	.	.	1	2	.	2	50	37	170	1	2.7	0.4	35	21	11	0.6	128.4	0	0	0	46.54	0	0	1	1	0	1	0	1
51034	1	18	.	.	.	.	1	2	.	2	50	37	170	1	2.7	0.4	35	21	11	0.6	128.4	0	0	0	46.54	0	0	1	1	0	1	0	1
51034	1	19	.	.	.	.	1	2	.	2	50	37	170	1	2.7	0.4	35	21	11	0.6	128.4	0	0	0	46.54	0	0	1	1	0	1	0	1
51034	1	20	.	.	.	.	1	2	.	2	50	37	170	1	2.7	0.4	35	21	11	0.6	128.4	0	0	0	46.54	0	0	1	1	0	1	0	1
51034	1	21	.	.	.	.	1	2	.	2	50	37	170	1	2.7	0.4	35	21	11	0.6	128.4	0	0	0	46.54	0	0	1	1	0	1	0	1
51034	1	22	.	.	.	.	1	2	.	2	50	37	170	1	2.7	0.4	35	21	11	0.6	128.4	0	0	0	46.54	0	0	1	1	0	1	0	1
51034	1	23	.	.	.	.	1	2	.	2	50	37	170	1	2.7	0.4	35	21	11	0.6	128.4	0	0	0	46.54	0	0	1	1	0	1	0	1
51034	1	24	.	.	.	.	1	2	.	2	50	37	170	1	2.7	0.4	35	21	11	0.6	128.4	0	0	0	46.54	0	0	1	1	0	1	0	1
51036	1	0	24	1	.	1500	1	1	-2	1	55	43	166	1	3.3	0.4	17	19	15	1.3	66.8	0	0	1	47.507	0	0	1	2	0	2	0	1
51036	1	0	.	.	.	.	1	2	.	2	55	43	166	1	3.3	0.4	17	19	15	1.3	66.8	0	0	1	47.507	0	0	1	2	0	2	0	1
51036	1	1	.	.	.	.	1	2	.	2	55	43	166	1	3.3	0.4	17	19	15	1.3	66.8	0	0	1	47.507	0	0	1	2	0	2	0	1
51036	1	2	.	.	.	.	1	2	.	2	55	43	166	1	3.3	0.4	17	19	15	1.3	66.8	0	0	1	47.507	0	0	1	2	0	2	0	1
51036	1	3	.	.	.	.	1	2	.	2	55	43	166	1	3.3	0.4	17	19	15	1.3	66.8	0	0	1	47.507	0	0	1	2	0	2	0	1
51036	1	4	.	.	.	.	1	2	.	2	55	43	166	1	3.3	0.4	17	19	15	1.3	66.8	0	0	1	47.507	0	0	1	2	0	2	0	1
51036	1	5	.	.	.	.	1	2	.	2	55	43	166	1	3.3	0.4	17	19	15	1.3	66.8	0	0	1	47.507	0	0	1	2	0	2	0	1
51036	1	6	.	.	.	.	1	2	.	2	55	43	166	1	3.3	0.4	17	19	15	1.3	66.8	0	0	1	47.507	0	0	1	2	0	2	0	1
51036	1	7	.	.	.	.	1	2	.	2	55	43	166	1	3.3	0.4	17	19	15	1.3	66.8	0	0	1	47.507	0	0	1	2	0	2	0	1
51036	1	8	.	.	.	.	1	2	.	2	55	43	166	1	3.3	0.4	17	19	15	1.3	66.8	0	0	1	47.507	0	0	1	2	0	2	0	1
51036	1	9	.	.	.	.	1	2	.	2	55	43	166	1	3.3	0.4	17	19	15	1.3	66.8	0	0	1	47.507	0	0	1	2	0	2	0	1
51036	1	9.67	.	.	26.72	.	0	0	.	2	55	43	166	1	3.3	0.4	17	19	15	1.3	66.8	0	0	1	47.507	0	0	1	2	0	2	0	1
51036	1	10	.	.	.	.	1	2	.	2	55	43	166	1	3.3	0.4	17	19	15	1.3	66.8	0	0	1	47.507	0	0	1	2	0	2	0	1
51036	1	10.75	.	.	22.18	.	0	0	.	2	55	43	166	1	3.3	0.4	17	19	15	1.3	66.8	0	0	1	47.507	0	0	1	2	0	2	0	1
51036	1	11	.	.	.	.	1	2	.	2	55	43	166	1	3.3	0.4	17	19	15	1.3	66.8	0	0	1	47.507	0	0	1	2	0	2	0	1
51036	1	12	.	.	.	.	1	2	.	2	55	43	166	1	3.3	0.4	17	19	15	1.3	66.8	0	0	1	47.507	0	0	1	2	0	2	0	1
51036	1	13	.	.	.	.	1	2	.	2	55	43	166	1	3.3	0.4	17	19	15	1.3	66.8	0	0	1	47.507	0	0	1	2	0	2	0	1
51036	1	14	.	.	.	.	1	2	.	2	55	43	166	1	3.3	0.4	17	19	15	1.3	66.8	0	0	1	47.507	0	0	1	2	0	2	0	1
51036	1	15	.	.	.	.	1	2	.	2	55	43	166	1	3.3	0.4	17	19	15	1.3	66.8	0	0	1	47.507	0	0	1	2	0	2	0	1
51036	1	16	.	.	.	.	1	2	.	2	55	43	166	1	3.3	0.4	17	19	15	1.3	66.8	0	0	1	47.507	0	0	1	2	0	2	0	1
51036	1	17	.	.	.	.	1	2	.	2	55	43	166	1	3.3	0.4	17	19	15	1.3	66.8	0	0	1	47.507	0	0	1	2	0	2	0	1
51036	1	18	.	.	.	.	1	2	.	2	55	43	166	1	3.3	0.4	17	19	15	1.3	66.8	0	0	1	47.507	0	0	1	2	0	2	0	1
51036	1	19	.	.	.	.	1	2	.	2	55	43	166	1	3.3	0.4	17	19	15	1.3	66.8	0	0	1	47.507	0	0	1	2	0	2	0	1
51036	1	20	.	.	.	.	1	2	.	2	55	43	166	1	3.3	0.4	17	19	15	1.3	66.8	0	0	1	47.507	0	0	1	2	0	2	0	1
51036	1	21	.	.	.	.	1	2	.	2	55	43	166	1	3.3	0.4	17	19	15	1.3	66.8	0	0	1	47.507	0	0	1	2	0	2	0	1
51036	1	22	.	.	.	.	1	2	.	2	55	43	166	1	3.3	0.4	17	19	15	1.3	66.8	0	0	1	47.507	0	0	1	2	0	2	0	1
51036	1	23	.	.	.	.	1	2	.	2	55	43	166	1	3.3	0.4	17	19	15	1.3	66.8	0	0	1	47.507	0	0	1	2	0	2	0	1
51036	1	24	.	.	.	.	1	2	.	2	55	43	166	1	3.3	0.4	17	19	15	1.3	66.8	0	0	1	47.507	0	0	1	2	0	2	0	1
51039	1	0	24	1	.	1500	1	1	-2	1	52	59	168	1	3.6	1	28	45	9	1	82	0	0	1	46.82	0	0	1	2	0	2	0	0
51039	1	0	.	.	.	.	1	2	.	2	52	59	168	1	3.6	1	28	45	9	1	82	0	0	1	46.82	0	0	1	2	0	2	0	0
51039	1	1	.	.	.	.	1	2	.	2	52	59	168	1	3.6	1	28	45	9	1	82	0	0	1	46.82	0	0	1	2	0	2	0	0
51039	1	2	.	.	.	.	1	2	.	2	52	59	168	1	3.6	1	28	45	9	1	82	0	0	1	46.82	0	0	1	2	0	2	0	0
51039	1	3	.	.	.	.	1	2	.	2	52	59	168	1	3.6	1	28	45	9	1	82	0	0	1	46.82	0	0	1	2	0	2	0	0
51039	1	4	.	.	.	.	1	2	.	2	52	59	168	1	3.6	1	28	45	9	1	82	0	0	1	46.82	0	0	1	2	0	2	0	0
51039	1	5	.	.	.	.	1	2	.	2	52	59	168	1	3.6	1	28	45	9	1	82	0	0	1	46.82	0	0	1	2	0	2	0	0
51039	1	6	.	.	.	.	1	2	.	2	52	59	168	1	3.6	1	28	45	9	1	82	0	0	1	46.82	0	0	1	2	0	2	0	0
51039	1	7	.	.	.	.	1	2	.	2	52	59	168	1	3.6	1	28	45	9	1	82	0	0	1	46.82	0	0	1	2	0	2	0	0
51039	1	8	.	.	.	.	1	2	.	2	52	59	168	1	3.6	1	28	45	9	1	82	0	0	1	46.82	0	0	1	2	0	2	0	0
51039	1	9	.	.	.	.	1	2	.	2	52	59	168	1	3.6	1	28	45	9	1	82	0	0	1	46.82	0	0	1	2	0	2	0	0
51039	1	9.83	.	.	26.01	.	0	0	.	2	52	59	168	1	3.6	1	28	45	9	1	82	0	0	1	46.82	0	0	1	2	0	2	0	0
51039	1	10	.	.	.	.	1	2	.	2	52	59	168	1	3.6	1	28	45	9	1	82	0	0	1	46.82	0	0	1	2	0	2	0	0
51039	1	10.5	.	.	27.59	.	0	0	.	2	52	59	168	1	3.6	1	28	45	9	1	82	0	0	1	46.82	0	0	1	2	0	2	0	0
51039	1	11	.	.	.	.	1	2	.	2	52	59	168	1	3.6	1	28	45	9	1	82	0	0	1	46.82	0	0	1	2	0	2	0	0
51039	1	12	.	.	.	.	1	2	.	2	52	59	168	1	3.6	1	28	45	9	1	82	0	0	1	46.82	0	0	1	2	0	2	0	0
51039	1	13	.	.	.	.	1	2	.	2	52	59	168	1	3.6	1	28	45	9	1	82	0	0	1	46.82	0	0	1	2	0	2	0	0
51039	1	14	.	.	.	.	1	2	.	2	52	59	168	1	3.6	1	28	45	9	1	82	0	0	1	46.82	0	0	1	2	0	2	0	0
51039	1	15	.	.	.	.	1	2	.	2	52	59	168	1	3.6	1	28	45	9	1	82	0	0	1	46.82	0	0	1	2	0	2	0	0
51039	1	16	.	.	.	.	1	2	.	2	52	59	168	1	3.6	1	28	45	9	1	82	0	0	1	46.82	0	0	1	2	0	2	0	0
51039	1	17	.	.	.	.	1	2	.	2	52	59	168	1	3.6	1	28	45	9	1	82	0	0	1	46.82	0	0	1	2	0	2	0	0
51039	1	18	.	.	.	.	1	2	.	2	52	59	168	1	3.6	1	28	45	9	1	82	0	0	1	46.82	0	0	1	2	0	2	0	0
51039	1	19	.	.	.	.	1	2	.	2	52	59	168	1	3.6	1	28	45	9	1	82	0	0	1	46.82	0	0	1	2	0	2	0	0
51039	1	20	.	.	.	.	1	2	.	2	52	59	168	1	3.6	1	28	45	9	1	82	0	0	1	46.82	0	0	1	2	0	2	0	0
51039	1	21	.	.	.	.	1	2	.	2	52	59	168	1	3.6	1	28	45	9	1	82	0	0	1	46.82	0	0	1	2	0	2	0	0
51039	1	22	.	.	.	.	1	2	.	2	52	59	168	1	3.6	1	28	45	9	1	82	0	0	1	46.82	0	0	1	2	0	2	0	0
51039	1	23	.	.	.	.	1	2	.	2	52	59	168	1	3.6	1	28	45	9	1	82	0	0	1	46.82	0	0	1	2	0	2	0	0
51039	1	24	.	.	.	.	1	2	.	2	52	59	168	1	3.6	1	28	45	9	1	82	0	0	1	46.82	0	0	1	2	0	2	0	0
51041	1	0	24	1	.	1275	1	1	-2	1	51	23	159	0	3.5	0.3	20	33	8	0.7	122.1	0	0	0	39.759	0	0	1	1	0	1	0	0
51041	1	0	.	.	.	.	1	2	.	2	51	23	159	0	3.5	0.3	20	33	8	0.7	122.1	0	0	0	39.759	0	0	1	1	0	1	0	0
51041	1	1	.	.	.	.	1	2	.	2	51	23	159	0	3.5	0.3	20	33	8	0.7	122.1	0	0	0	39.759	0	0	1	1	0	1	0	0
51041	1	2	.	.	.	.	1	2	.	2	51	23	159	0	3.5	0.3	20	33	8	0.7	122.1	0	0	0	39.759	0	0	1	1	0	1	0	0
51041	1	3	.	.	.	.	1	2	.	2	51	23	159	0	3.5	0.3	20	33	8	0.7	122.1	0	0	0	39.759	0	0	1	1	0	1	0	0
51041	1	4	.	.	.	.	1	2	.	2	51	23	159	0	3.5	0.3	20	33	8	0.7	122.1	0	0	0	39.759	0	0	1	1	0	1	0	0
51041	1	5	.	.	.	.	1	2	.	2	51	23	159	0	3.5	0.3	20	33	8	0.7	122.1	0	0	0	39.759	0	0	1	1	0	1	0	0
51041	1	6	.	.	.	.	1	2	.	2	51	23	159	0	3.5	0.3	20	33	8	0.7	122.1	0	0	0	39.759	0	0	1	1	0	1	0	0
51041	1	7	.	.	.	.	1	2	.	2	51	23	159	0	3.5	0.3	20	33	8	0.7	122.1	0	0	0	39.759	0	0	1	1	0	1	0	0
51041	1	8	.	.	.	.	1	2	.	2	51	23	159	0	3.5	0.3	20	33	8	0.7	122.1	0	0	0	39.759	0	0	1	1	0	1	0	0
51041	1	9	.	.	.	.	1	2	.	2	51	23	159	0	3.5	0.3	20	33	8	0.7	122.1	0	0	0	39.759	0	0	1	1	0	1	0	0
51041	1	9.92	.	.	22.59	.	0	0	.	2	51	23	159	0	3.5	0.3	20	33	8	0.7	122.1	0	0	0	39.759	0	0	1	1	0	1	0	0
51041	1	10	.	.	.	.	1	2	.	2	51	23	159	0	3.5	0.3	20	33	8	0.7	122.1	0	0	0	39.759	0	0	1	1	0	1	0	0
51041	1	10.33	.	.	21.67	.	0	0	.	2	51	23	159	0	3.5	0.3	20	33	8	0.7	122.1	0	0	0	39.759	0	0	1	1	0	1	0	0
51041	1	11	.	.	.	.	1	2	.	2	51	23	159	0	3.5	0.3	20	33	8	0.7	122.1	0	0	0	39.759	0	0	1	1	0	1	0	0
51041	1	12	.	.	.	.	1	2	.	2	51	23	159	0	3.5	0.3	20	33	8	0.7	122.1	0	0	0	39.759	0	0	1	1	0	1	0	0
51041	1	13	.	.	.	.	1	2	.	2	51	23	159	0	3.5	0.3	20	33	8	0.7	122.1	0	0	0	39.759	0	0	1	1	0	1	0	0
51041	1	14	.	.	.	.	1	2	.	2	51	23	159	0	3.5	0.3	20	33	8	0.7	122.1	0	0	0	39.759	0	0	1	1	0	1	0	0
51041	1	15	.	.	.	.	1	2	.	2	51	23	159	0	3.5	0.3	20	33	8	0.7	122.1	0	0	0	39.759	0	0	1	1	0	1	0	0
51041	1	16	.	.	.	.	1	2	.	2	51	23	159	0	3.5	0.3	20	33	8	0.7	122.1	0	0	0	39.759	0	0	1	1	0	1	0	0
51041	1	17	.	.	.	.	1	2	.	2	51	23	159	0	3.5	0.3	20	33	8	0.7	122.1	0	0	0	39.759	0	0	1	1	0	1	0	0
51041	1	18	.	.	.	.	1	2	.	2	51	23	159	0	3.5	0.3	20	33	8	0.7	122.1	0	0	0	39.759	0	0	1	1	0	1	0	0
51041	1	19	.	.	.	.	1	2	.	2	51	23	159	0	3.5	0.3	20	33	8	0.7	122.1	0	0	0	39.759	0	0	1	1	0	1	0	0
51041	1	20	.	.	.	.	1	2	.	2	51	23	159	0	3.5	0.3	20	33	8	0.7	122.1	0	0	0	39.759	0	0	1	1	0	1	0	0
51041	1	21	.	.	.	.	1	2	.	2	51	23	159	0	3.5	0.3	20	33	8	0.7	122.1	0	0	0	39.759	0	0	1	1	0	1	0	0
51041	1	22	.	.	.	.	1	2	.	2	51	23	159	0	3.5	0.3	20	33	8	0.7	122.1	0	0	0	39.759	0	0	1	1	0	1	0	0
51041	1	23	.	.	.	.	1	2	.	2	51	23	159	0	3.5	0.3	20	33	8	0.7	122.1	0	0	0	39.759	0	0	1	1	0	1	0	0
51041	1	24	.	.	.	.	1	2	.	2	51	23	159	0	3.5	0.3	20	33	8	0.7	122.1	0	0	0	39.759	0	0	1	1	0	1	0	0
51042	1	0	24	1	.	1250	1	1	-2	1	45	22	166	0	3.1	0.4	24	26	6	0.4	147.8	0	0	0	41.558	0	0	1	1	0	1	0	1
51042	1	0	.	.	.	.	1	2	.	2	45	22	166	0	3.1	0.4	24	26	6	0.4	147.8	0	0	0	41.558	0	0	1	1	0	1	0	1
51042	1	1	.	.	.	.	1	2	.	2	45	22	166	0	3.1	0.4	24	26	6	0.4	147.8	0	0	0	41.558	0	0	1	1	0	1	0	1
51042	1	2	.	.	.	.	1	2	.	2	45	22	166	0	3.1	0.4	24	26	6	0.4	147.8	0	0	0	41.558	0	0	1	1	0	1	0	1
51042	1	3	.	.	.	.	1	2	.	2	45	22	166	0	3.1	0.4	24	26	6	0.4	147.8	0	0	0	41.558	0	0	1	1	0	1	0	1
51042	1	4	.	.	.	.	1	2	.	2	45	22	166	0	3.1	0.4	24	26	6	0.4	147.8	0	0	0	41.558	0	0	1	1	0	1	0	1
51042	1	5	.	.	.	.	1	2	.	2	45	22	166	0	3.1	0.4	24	26	6	0.4	147.8	0	0	0	41.558	0	0	1	1	0	1	0	1
51042	1	6	.	.	.	.	1	2	.	2	45	22	166	0	3.1	0.4	24	26	6	0.4	147.8	0	0	0	41.558	0	0	1	1	0	1	0	1
51042	1	7	.	.	.	.	1	2	.	2	45	22	166	0	3.1	0.4	24	26	6	0.4	147.8	0	0	0	41.558	0	0	1	1	0	1	0	1
51042	1	8	.	.	.	.	1	2	.	2	45	22	166	0	3.1	0.4	24	26	6	0.4	147.8	0	0	0	41.558	0	0	1	1	0	1	0	1
51042	1	9	.	.	.	.	1	2	.	2	45	22	166	0	3.1	0.4	24	26	6	0.4	147.8	0	0	0	41.558	0	0	1	1	0	1	0	1
51042	1	10	.	.	.	.	1	2	.	2	45	22	166	0	3.1	0.4	24	26	6	0.4	147.8	0	0	0	41.558	0	0	1	1	0	1	0	1
51042	1	10	.	.	8.46	.	0	0	.	2	45	22	166	0	3.1	0.4	24	26	6	0.4	147.8	0	0	0	41.558	0	0	1	1	0	1	0	1
51042	1	10.33	.	.	7.8	.	0	0	.	2	45	22	166	0	3.1	0.4	24	26	6	0.4	147.8	0	0	0	41.558	0	0	1	1	0	1	0	1
51042	1	11	.	.	.	.	1	2	.	2	45	22	166	0	3.1	0.4	24	26	6	0.4	147.8	0	0	0	41.558	0	0	1	1	0	1	0	1
51042	1	12	.	.	.	.	1	2	.	2	45	22	166	0	3.1	0.4	24	26	6	0.4	147.8	0	0	0	41.558	0	0	1	1	0	1	0	1
51042	1	13	.	.	.	.	1	2	.	2	45	22	166	0	3.1	0.4	24	26	6	0.4	147.8	0	0	0	41.558	0	0	1	1	0	1	0	1
51042	1	14	.	.	.	.	1	2	.	2	45	22	166	0	3.1	0.4	24	26	6	0.4	147.8	0	0	0	41.558	0	0	1	1	0	1	0	1
51042	1	15	.	.	.	.	1	2	.	2	45	22	166	0	3.1	0.4	24	26	6	0.4	147.8	0	0	0	41.558	0	0	1	1	0	1	0	1
51042	1	16	.	.	.	.	1	2	.	2	45	22	166	0	3.1	0.4	24	26	6	0.4	147.8	0	0	0	41.558	0	0	1	1	0	1	0	1
51042	1	17	.	.	.	.	1	2	.	2	45	22	166	0	3.1	0.4	24	26	6	0.4	147.8	0	0	0	41.558	0	0	1	1	0	1	0	1
51042	1	18	.	.	.	.	1	2	.	2	45	22	166	0	3.1	0.4	24	26	6	0.4	147.8	0	0	0	41.558	0	0	1	1	0	1	0	1
51042	1	19	.	.	.	.	1	2	.	2	45	22	166	0	3.1	0.4	24	26	6	0.4	147.8	0	0	0	41.558	0	0	1	1	0	1	0	1
51042	1	20	.	.	.	.	1	2	.	2	45	22	166	0	3.1	0.4	24	26	6	0.4	147.8	0	0	0	41.558	0	0	1	1	0	1	0	1
51042	1	21	.	.	.	.	1	2	.	2	45	22	166	0	3.1	0.4	24	26	6	0.4	147.8	0	0	0	41.558	0	0	1	1	0	1	0	1
51042	1	22	.	.	.	.	1	2	.	2	45	22	166	0	3.1	0.4	24	26	6	0.4	147.8	0	0	0	41.558	0	0	1	1	0	1	0	1
51042	1	23	.	.	.	.	1	2	.	2	45	22	166	0	3.1	0.4	24	26	6	0.4	147.8	0	0	0	41.558	0	0	1	1	0	1	0	1
51042	1	24	.	.	.	.	1	2	.	2	45	22	166	0	3.1	0.4	24	26	6	0.4	147.8	0	0	0	41.558	0	0	1	1	0	1	0	1
51043	1	0	24	1	.	2000	1	1	-2	1	82	47	170	1	3.8	0.24	24	26	9	1.1	79.5	0	0	1	59.564	0	0	1	2	0	2	0	0
51043	1	0	.	.	.	.	1	2	.	2	82	47	170	1	3.8	0.24	24	26	9	1.1	79.5	0	0	1	59.564	0	0	1	2	0	2	0	0
51043	1	1	.	.	.	.	1	2	.	2	82	47	170	1	3.8	0.24	24	26	9	1.1	79.5	0	0	1	59.564	0	0	1	2	0	2	0	0
51043	1	2	.	.	.	.	1	2	.	2	82	47	170	1	3.8	0.24	24	26	9	1.1	79.5	0	0	1	59.564	0	0	1	2	0	2	0	0
51043	1	3	.	.	.	.	1	2	.	2	82	47	170	1	3.8	0.24	24	26	9	1.1	79.5	0	0	1	59.564	0	0	1	2	0	2	0	0
51043	1	4	.	.	.	.	1	2	.	2	82	47	170	1	3.8	0.24	24	26	9	1.1	79.5	0	0	1	59.564	0	0	1	2	0	2	0	0
51043	1	5	.	.	.	.	1	2	.	2	82	47	170	1	3.8	0.24	24	26	9	1.1	79.5	0	0	1	59.564	0	0	1	2	0	2	0	0
51043	1	6	.	.	.	.	1	2	.	2	82	47	170	1	3.8	0.24	24	26	9	1.1	79.5	0	0	1	59.564	0	0	1	2	0	2	0	0
51043	1	7	.	.	.	.	1	2	.	2	82	47	170	1	3.8	0.24	24	26	9	1.1	79.5	0	0	1	59.564	0	0	1	2	0	2	0	0
51043	1	8	.	.	.	.	1	2	.	2	82	47	170	1	3.8	0.24	24	26	9	1.1	79.5	0	0	1	59.564	0	0	1	2	0	2	0	0
51043	1	9	.	.	.	.	1	2	.	2	82	47	170	1	3.8	0.24	24	26	9	1.1	79.5	0	0	1	59.564	0	0	1	2	0	2	0	0
51043	1	10	.	.	.	.	1	2	.	2	82	47	170	1	3.8	0.24	24	26	9	1.1	79.5	0	0	1	59.564	0	0	1	2	0	2	0	0
51043	1	11	.	.	.	.	1	2	.	2	82	47	170	1	3.8	0.24	24	26	9	1.1	79.5	0	0	1	59.564	0	0	1	2	0	2	0	0
51043	1	12	.	.	.	.	1	2	.	2	82	47	170	1	3.8	0.24	24	26	9	1.1	79.5	0	0	1	59.564	0	0	1	2	0	2	0	0
51043	1	13	.	.	.	.	1	2	.	2	82	47	170	1	3.8	0.24	24	26	9	1.1	79.5	0	0	1	59.564	0	0	1	2	0	2	0	0
51043	1	13.5	.	.	13.76	.	0	0	.	2	82	47	170	1	3.8	0.24	24	26	9	1.1	79.5	0	0	1	59.564	0	0	1	2	0	2	0	0
51043	1	14	.	.	.	.	1	2	.	2	82	47	170	1	3.8	0.24	24	26	9	1.1	79.5	0	0	1	59.564	0	0	1	2	0	2	0	0
51043	1	15	.	.	.	.	1	2	.	2	82	47	170	1	3.8	0.24	24	26	9	1.1	79.5	0	0	1	59.564	0	0	1	2	0	2	0	0
51043	1	16	.	.	.	.	1	2	.	2	82	47	170	1	3.8	0.24	24	26	9	1.1	79.5	0	0	1	59.564	0	0	1	2	0	2	0	0
51043	1	17	.	.	.	.	1	2	.	2	82	47	170	1	3.8	0.24	24	26	9	1.1	79.5	0	0	1	59.564	0	0	1	2	0	2	0	0
51043	1	18	.	.	.	.	1	2	.	2	82	47	170	1	3.8	0.24	24	26	9	1.1	79.5	0	0	1	59.564	0	0	1	2	0	2	0	0
51043	1	19	.	.	.	.	1	2	.	2	82	47	170	1	3.8	0.24	24	26	9	1.1	79.5	0	0	1	59.564	0	0	1	2	0	2	0	0
51043	1	20	.	.	.	.	1	2	.	2	82	47	170	1	3.8	0.24	24	26	9	1.1	79.5	0	0	1	59.564	0	0	1	2	0	2	0	0
51043	1	21	.	.	.	.	1	2	.	2	82	47	170	1	3.8	0.24	24	26	9	1.1	79.5	0	0	1	59.564	0	0	1	2	0	2	0	0
51043	1	22	.	.	.	.	1	2	.	2	82	47	170	1	3.8	0.24	24	26	9	1.1	79.5	0	0	1	59.564	0	0	1	2	0	2	0	0
51043	1	23	.	.	.	.	1	2	.	2	82	47	170	1	3.8	0.24	24	26	9	1.1	79.5	0	0	1	59.564	0	0	1	2	0	2	0	0
51043	1	24	.	.	.	.	1	2	.	2	82	47	170	1	3.8	0.24	24	26	9	1.1	79.5	0	0	1	59.564	0	0	1	2	0	2	0	0
51044	1	0	24	1	.	1000	1	1	-2	1	45	26	165	1	3	0.4	29	26	10	0.7	104.8	0	0	0	43.17	0	0	1	1	0	1	0	1
51044	1	0	.	.	.	.	1	2	.	2	45	26	165	1	3	0.4	29	26	10	0.7	104.8	0	0	0	43.17	0	0	1	1	0	1	0	1
51044	1	1	.	.	.	.	1	2	.	2	45	26	165	1	3	0.4	29	26	10	0.7	104.8	0	0	0	43.17	0	0	1	1	0	1	0	1
51044	1	2	.	.	.	.	1	2	.	2	45	26	165	1	3	0.4	29	26	10	0.7	104.8	0	0	0	43.17	0	0	1	1	0	1	0	1
51044	1	3	.	.	.	.	1	2	.	2	45	26	165	1	3	0.4	29	26	10	0.7	104.8	0	0	0	43.17	0	0	1	1	0	1	0	1
51044	1	4	.	.	.	.	1	2	.	2	45	26	165	1	3	0.4	29	26	10	0.7	104.8	0	0	0	43.17	0	0	1	1	0	1	0	1
51044	1	5	.	.	.	.	1	2	.	2	45	26	165	1	3	0.4	29	26	10	0.7	104.8	0	0	0	43.17	0	0	1	1	0	1	0	1
51044	1	6	.	.	.	.	1	2	.	2	45	26	165	1	3	0.4	29	26	10	0.7	104.8	0	0	0	43.17	0	0	1	1	0	1	0	1
51044	1	7	.	.	.	.	1	2	.	2	45	26	165	1	3	0.4	29	26	10	0.7	104.8	0	0	0	43.17	0	0	1	1	0	1	0	1
51044	1	8	.	.	.	.	1	2	.	2	45	26	165	1	3	0.4	29	26	10	0.7	104.8	0	0	0	43.17	0	0	1	1	0	1	0	1
51044	1	9	.	.	.	.	1	2	.	2	45	26	165	1	3	0.4	29	26	10	0.7	104.8	0	0	0	43.17	0	0	1	1	0	1	0	1
51044	1	10	.	.	.	.	1	2	.	2	45	26	165	1	3	0.4	29	26	10	0.7	104.8	0	0	0	43.17	0	0	1	1	0	1	0	1
51044	1	11	.	.	.	.	1	2	.	2	45	26	165	1	3	0.4	29	26	10	0.7	104.8	0	0	0	43.17	0	0	1	1	0	1	0	1
51044	1	11	.	.	11.73	.	0	0	.	2	45	26	165	1	3	0.4	29	26	10	0.7	104.8	0	0	0	43.17	0	0	1	1	0	1	0	1
51044	1	12	.	.	.	.	1	2	.	2	45	26	165	1	3	0.4	29	26	10	0.7	104.8	0	0	0	43.17	0	0	1	1	0	1	0	1
51044	1	13	.	.	.	.	1	2	.	2	45	26	165	1	3	0.4	29	26	10	0.7	104.8	0	0	0	43.17	0	0	1	1	0	1	0	1
51044	1	14	.	.	.	.	1	2	.	2	45	26	165	1	3	0.4	29	26	10	0.7	104.8	0	0	0	43.17	0	0	1	1	0	1	0	1
51044	1	15	.	.	.	.	1	2	.	2	45	26	165	1	3	0.4	29	26	10	0.7	104.8	0	0	0	43.17	0	0	1	1	0	1	0	1
51044	1	16	.	.	.	.	1	2	.	2	45	26	165	1	3	0.4	29	26	10	0.7	104.8	0	0	0	43.17	0	0	1	1	0	1	0	1
51044	1	17	.	.	.	.	1	2	.	2	45	26	165	1	3	0.4	29	26	10	0.7	104.8	0	0	0	43.17	0	0	1	1	0	1	0	1
51044	1	18	.	.	.	.	1	2	.	2	45	26	165	1	3	0.4	29	26	10	0.7	104.8	0	0	0	43.17	0	0	1	1	0	1	0	1
51044	1	19	.	.	.	.	1	2	.	2	45	26	165	1	3	0.4	29	26	10	0.7	104.8	0	0	0	43.17	0	0	1	1	0	1	0	1
51044	1	20	.	.	.	.	1	2	.	2	45	26	165	1	3	0.4	29	26	10	0.7	104.8	0	0	0	43.17	0	0	1	1	0	1	0	1
51044	1	21	.	.	.	.	1	2	.	2	45	26	165	1	3	0.4	29	26	10	0.7	104.8	0	0	0	43.17	0	0	1	1	0	1	0	1
51044	1	22	.	.	.	.	1	2	.	2	45	26	165	1	3	0.4	29	26	10	0.7	104.8	0	0	0	43.17	0	0	1	1	0	1	0	1
51044	1	23	.	.	.	.	1	2	.	2	45	26	165	1	3	0.4	29	26	10	0.7	104.8	0	0	0	43.17	0	0	1	1	0	1	0	1
51044	1	24	.	.	.	.	1	2	.	2	45	26	165	1	3	0.4	29	26	10	0.7	104.8	0	0	0	43.17	0	0	1	1	0	1	0	1
51046	1	0	24	1	.	1600	1	1	-2	1	64	62	160	0	2.7	0.26	24	26	6	0.2	140.2	0	0	0	43.508	1	0	1	1	0	3	0	1
51046	1	0	.	.	.	.	1	2	.	2	64	62	160	0	2.7	0.26	24	26	6	0.2	140.2	0	0	0	43.508	1	0	1	1	0	3	0	1
51046	1	1	.	.	.	.	1	2	.	2	64	62	160	0	2.7	0.26	24	26	6	0.2	140.2	0	0	0	43.508	1	0	1	1	0	3	0	1
51046	1	2	.	.	.	.	1	2	.	2	64	62	160	0	2.7	0.26	24	26	6	0.2	140.2	0	0	0	43.508	1	0	1	1	0	3	0	1
51046	1	3	.	.	.	.	1	2	.	2	64	62	160	0	2.7	0.26	24	26	6	0.2	140.2	0	0	0	43.508	1	0	1	1	0	3	0	1
51046	1	4	.	.	.	.	1	2	.	2	64	62	160	0	2.7	0.26	24	26	6	0.2	140.2	0	0	0	43.508	1	0	1	1	0	3	0	1
51046	1	5	.	.	.	.	1	2	.	2	64	62	160	0	2.7	0.26	24	26	6	0.2	140.2	0	0	0	43.508	1	0	1	1	0	3	0	1
51046	1	6	.	.	.	.	1	2	.	2	64	62	160	0	2.7	0.26	24	26	6	0.2	140.2	0	0	0	43.508	1	0	1	1	0	3	0	1
51046	1	7	.	.	.	.	1	2	.	2	64	62	160	0	2.7	0.26	24	26	6	0.2	140.2	0	0	0	43.508	1	0	1	1	0	3	0	1
51046	1	8	.	.	.	.	1	2	.	2	64	62	160	0	2.7	0.26	24	26	6	0.2	140.2	0	0	0	43.508	1	0	1	1	0	3	0	1
51046	1	9	.	.	.	.	1	2	.	2	64	62	160	0	2.7	0.26	24	26	6	0.2	140.2	0	0	0	43.508	1	0	1	1	0	3	0	1
51046	1	10	.	.	.	.	1	2	.	2	64	62	160	0	2.7	0.26	24	26	6	0.2	140.2	0	0	0	43.508	1	0	1	1	0	3	0	1
51046	1	11	.	.	.	.	1	2	.	2	64	62	160	0	2.7	0.26	24	26	6	0.2	140.2	0	0	0	43.508	1	0	1	1	0	3	0	1
51046	1	12	.	.	.	.	1	2	.	2	64	62	160	0	2.7	0.26	24	26	6	0.2	140.2	0	0	0	43.508	1	0	1	1	0	3	0	1
51046	1	12	.	.	22.48	.	0	0	.	2	64	62	160	0	2.7	0.26	24	26	6	0.2	140.2	0	0	0	43.508	1	0	1	1	0	3	0	1
51046	1	13	.	.	.	.	1	2	.	2	64	62	160	0	2.7	0.26	24	26	6	0.2	140.2	0	0	0	43.508	1	0	1	1	0	3	0	1
51046	1	14	.	.	.	.	1	2	.	2	64	62	160	0	2.7	0.26	24	26	6	0.2	140.2	0	0	0	43.508	1	0	1	1	0	3	0	1
51046	1	15	.	.	.	.	1	2	.	2	64	62	160	0	2.7	0.26	24	26	6	0.2	140.2	0	0	0	43.508	1	0	1	1	0	3	0	1
51046	1	16	.	.	.	.	1	2	.	2	64	62	160	0	2.7	0.26	24	26	6	0.2	140.2	0	0	0	43.508	1	0	1	1	0	3	0	1
51046	1	17	.	.	.	.	1	2	.	2	64	62	160	0	2.7	0.26	24	26	6	0.2	140.2	0	0	0	43.508	1	0	1	1	0	3	0	1
51046	1	18	.	.	.	.	1	2	.	2	64	62	160	0	2.7	0.26	24	26	6	0.2	140.2	0	0	0	43.508	1	0	1	1	0	3	0	1
51046	1	19	.	.	.	.	1	2	.	2	64	62	160	0	2.7	0.26	24	26	6	0.2	140.2	0	0	0	43.508	1	0	1	1	0	3	0	1
51046	1	20	.	.	.	.	1	2	.	2	64	62	160	0	2.7	0.26	24	26	6	0.2	140.2	0	0	0	43.508	1	0	1	1	0	3	0	1
51046	1	21	.	.	.	.	1	2	.	2	64	62	160	0	2.7	0.26	24	26	6	0.2	140.2	0	0	0	43.508	1	0	1	1	0	3	0	1
51046	1	22	.	.	.	.	1	2	.	2	64	62	160	0	2.7	0.26	24	26	6	0.2	140.2	0	0	0	43.508	1	0	1	1	0	3	0	1
51046	1	23	.	.	.	.	1	2	.	2	64	62	160	0	2.7	0.26	24	26	6	0.2	140.2	0	0	0	43.508	1	0	1	1	0	3	0	1
51046	1	24	.	.	.	.	1	2	.	2	64	62	160	0	2.7	0.26	24	26	6	0.2	140.2	0	0	0	43.508	1	0	1	1	0	3	0	1
51050	1	0	24	1	.	1500	1	1	-2	1	53	30	160	0	3.6	0.27	23	24	9	0.8	98.9	0	0	1	40.736	0	0	1	1	0	2	0	0
51050	1	0	.	.	.	.	1	2	.	2	53	30	160	0	3.6	0.27	23	24	9	0.8	98.9	0	0	1	40.736	0	0	1	1	0	2	0	0
51050	1	1	.	.	.	.	1	2	.	2	53	30	160	0	3.6	0.27	23	24	9	0.8	98.9	0	0	1	40.736	0	0	1	1	0	2	0	0
51050	1	2	.	.	.	.	1	2	.	2	53	30	160	0	3.6	0.27	23	24	9	0.8	98.9	0	0	1	40.736	0	0	1	1	0	2	0	0
51050	1	3	.	.	.	.	1	2	.	2	53	30	160	0	3.6	0.27	23	24	9	0.8	98.9	0	0	1	40.736	0	0	1	1	0	2	0	0
51050	1	4	.	.	.	.	1	2	.	2	53	30	160	0	3.6	0.27	23	24	9	0.8	98.9	0	0	1	40.736	0	0	1	1	0	2	0	0
51050	1	5	.	.	.	.	1	2	.	2	53	30	160	0	3.6	0.27	23	24	9	0.8	98.9	0	0	1	40.736	0	0	1	1	0	2	0	0
51050	1	6	.	.	.	.	1	2	.	2	53	30	160	0	3.6	0.27	23	24	9	0.8	98.9	0	0	1	40.736	0	0	1	1	0	2	0	0
51050	1	7	.	.	.	.	1	2	.	2	53	30	160	0	3.6	0.27	23	24	9	0.8	98.9	0	0	1	40.736	0	0	1	1	0	2	0	0
51050	1	8	.	.	.	.	1	2	.	2	53	30	160	0	3.6	0.27	23	24	9	0.8	98.9	0	0	1	40.736	0	0	1	1	0	2	0	0
51050	1	9	.	.	.	.	1	2	.	2	53	30	160	0	3.6	0.27	23	24	9	0.8	98.9	0	0	1	40.736	0	0	1	1	0	2	0	0
51050	1	10	.	.	.	.	1	2	.	2	53	30	160	0	3.6	0.27	23	24	9	0.8	98.9	0	0	1	40.736	0	0	1	1	0	2	0	0
51050	1	10	.	.	10.09	.	0	0	.	2	53	30	160	0	3.6	0.27	23	24	9	0.8	98.9	0	0	1	40.736	0	0	1	1	0	2	0	0
51050	1	10.25	.	.	9.92	.	0	0	.	2	53	30	160	0	3.6	0.27	23	24	9	0.8	98.9	0	0	1	40.736	0	0	1	1	0	2	0	0
51050	1	11	.	.	.	.	1	2	.	2	53	30	160	0	3.6	0.27	23	24	9	0.8	98.9	0	0	1	40.736	0	0	1	1	0	2	0	0
51050	1	12	.	.	.	.	1	2	.	2	53	30	160	0	3.6	0.27	23	24	9	0.8	98.9	0	0	1	40.736	0	0	1	1	0	2	0	0
51050	1	13	.	.	.	.	1	2	.	2	53	30	160	0	3.6	0.27	23	24	9	0.8	98.9	0	0	1	40.736	0	0	1	1	0	2	0	0
51050	1	14	.	.	.	.	1	2	.	2	53	30	160	0	3.6	0.27	23	24	9	0.8	98.9	0	0	1	40.736	0	0	1	1	0	2	0	0
51050	1	15	.	.	.	.	1	2	.	2	53	30	160	0	3.6	0.27	23	24	9	0.8	98.9	0	0	1	40.736	0	0	1	1	0	2	0	0
51050	1	16	.	.	.	.	1	2	.	2	53	30	160	0	3.6	0.27	23	24	9	0.8	98.9	0	0	1	40.736	0	0	1	1	0	2	0	0
51050	1	17	.	.	.	.	1	2	.	2	53	30	160	0	3.6	0.27	23	24	9	0.8	98.9	0	0	1	40.736	0	0	1	1	0	2	0	0
51050	1	18	.	.	.	.	1	2	.	2	53	30	160	0	3.6	0.27	23	24	9	0.8	98.9	0	0	1	40.736	0	0	1	1	0	2	0	0
51050	1	19	.	.	.	.	1	2	.	2	53	30	160	0	3.6	0.27	23	24	9	0.8	98.9	0	0	1	40.736	0	0	1	1	0	2	0	0
51050	1	20	.	.	.	.	1	2	.	2	53	30	160	0	3.6	0.27	23	24	9	0.8	98.9	0	0	1	40.736	0	0	1	1	0	2	0	0
51050	1	21	.	.	.	.	1	2	.	2	53	30	160	0	3.6	0.27	23	24	9	0.8	98.9	0	0	1	40.736	0	0	1	1	0	2	0	0
51050	1	22	.	.	.	.	1	2	.	2	53	30	160	0	3.6	0.27	23	24	9	0.8	98.9	0	0	1	40.736	0	0	1	1	0	2	0	0
51050	1	23	.	.	.	.	1	2	.	2	53	30	160	0	3.6	0.27	23	24	9	0.8	98.9	0	0	1	40.736	0	0	1	1	0	2	0	0
51050	1	24	.	.	.	.	1	2	.	2	53	30	160	0	3.6	0.27	23	24	9	0.8	98.9	0	0	1	40.736	0	0	1	1	0	2	0	0
51051	1	0	24	1	.	1500	1	1	-2	1	58	52	162	1	3.1	0.4	18	24	7	0.5	124.8	0	0	1	47.66	0	0	1	1	0	1	0	1
51051	1	0	.	.	.	.	1	2	.	2	58	52	162	1	3.1	0.4	18	24	7	0.5	124.8	0	0	1	47.66	0	0	1	1	0	1	0	1
51051	1	1	.	.	.	.	1	2	.	2	58	52	162	1	3.1	0.4	18	24	7	0.5	124.8	0	0	1	47.66	0	0	1	1	0	1	0	1
51051	1	2	.	.	.	.	1	2	.	2	58	52	162	1	3.1	0.4	18	24	7	0.5	124.8	0	0	1	47.66	0	0	1	1	0	1	0	1
51051	1	3	.	.	.	.	1	2	.	2	58	52	162	1	3.1	0.4	18	24	7	0.5	124.8	0	0	1	47.66	0	0	1	1	0	1	0	1
51051	1	4	.	.	.	.	1	2	.	2	58	52	162	1	3.1	0.4	18	24	7	0.5	124.8	0	0	1	47.66	0	0	1	1	0	1	0	1
51051	1	5	.	.	.	.	1	2	.	2	58	52	162	1	3.1	0.4	18	24	7	0.5	124.8	0	0	1	47.66	0	0	1	1	0	1	0	1
51051	1	6	.	.	.	.	1	2	.	2	58	52	162	1	3.1	0.4	18	24	7	0.5	124.8	0	0	1	47.66	0	0	1	1	0	1	0	1
51051	1	7	.	.	.	.	1	2	.	2	58	52	162	1	3.1	0.4	18	24	7	0.5	124.8	0	0	1	47.66	0	0	1	1	0	1	0	1
51051	1	8	.	.	.	.	1	2	.	2	58	52	162	1	3.1	0.4	18	24	7	0.5	124.8	0	0	1	47.66	0	0	1	1	0	1	0	1
51051	1	9	.	.	.	.	1	2	.	2	58	52	162	1	3.1	0.4	18	24	7	0.5	124.8	0	0	1	47.66	0	0	1	1	0	1	0	1
51051	1	10	.	.	.	.	1	2	.	2	58	52	162	1	3.1	0.4	18	24	7	0.5	124.8	0	0	1	47.66	0	0	1	1	0	1	0	1
51051	1	10.08	.	.	9.89	.	0	0	.	2	58	52	162	1	3.1	0.4	18	24	7	0.5	124.8	0	0	1	47.66	0	0	1	1	0	1	0	1
51051	1	10.17	.	.	9.39	.	0	0	.	2	58	52	162	1	3.1	0.4	18	24	7	0.5	124.8	0	0	1	47.66	0	0	1	1	0	1	0	1
51051	1	11	.	.	.	.	1	2	.	2	58	52	162	1	3.1	0.4	18	24	7	0.5	124.8	0	0	1	47.66	0	0	1	1	0	1	0	1
51051	1	12	.	.	.	.	1	2	.	2	58	52	162	1	3.1	0.4	18	24	7	0.5	124.8	0	0	1	47.66	0	0	1	1	0	1	0	1
51051	1	13	.	.	.	.	1	2	.	2	58	52	162	1	3.1	0.4	18	24	7	0.5	124.8	0	0	1	47.66	0	0	1	1	0	1	0	1
51051	1	14	.	.	.	.	1	2	.	2	58	52	162	1	3.1	0.4	18	24	7	0.5	124.8	0	0	1	47.66	0	0	1	1	0	1	0	1
51051	1	15	.	.	.	.	1	2	.	2	58	52	162	1	3.1	0.4	18	24	7	0.5	124.8	0	0	1	47.66	0	0	1	1	0	1	0	1
51051	1	16	.	.	.	.	1	2	.	2	58	52	162	1	3.1	0.4	18	24	7	0.5	124.8	0	0	1	47.66	0	0	1	1	0	1	0	1
51051	1	17	.	.	.	.	1	2	.	2	58	52	162	1	3.1	0.4	18	24	7	0.5	124.8	0	0	1	47.66	0	0	1	1	0	1	0	1
51051	1	18	.	.	.	.	1	2	.	2	58	52	162	1	3.1	0.4	18	24	7	0.5	124.8	0	0	1	47.66	0	0	1	1	0	1	0	1
51051	1	19	.	.	.	.	1	2	.	2	58	52	162	1	3.1	0.4	18	24	7	0.5	124.8	0	0	1	47.66	0	0	1	1	0	1	0	1
51051	1	20	.	.	.	.	1	2	.	2	58	52	162	1	3.1	0.4	18	24	7	0.5	124.8	0	0	1	47.66	0	0	1	1	0	1	0	1
51051	1	21	.	.	.	.	1	2	.	2	58	52	162	1	3.1	0.4	18	24	7	0.5	124.8	0	0	1	47.66	0	0	1	1	0	1	0	1
51051	1	22	.	.	.	.	1	2	.	2	58	52	162	1	3.1	0.4	18	24	7	0.5	124.8	0	0	1	47.66	0	0	1	1	0	1	0	1
51051	1	23	.	.	.	.	1	2	.	2	58	52	162	1	3.1	0.4	18	24	7	0.5	124.8	0	0	1	47.66	0	0	1	1	0	1	0	1
51051	1	24	.	.	.	.	1	2	.	2	58	52	162	1	3.1	0.4	18	24	7	0.5	124.8	0	0	1	47.66	0	0	1	1	0	1	0	1
51052	1	0	24	1	.	1200	1	1	-2	1	43	31	158	0	3	0.4	29	26	10	0.7	104.8	0	0	0	37.27	0	0	1	1	0	1	0	1
51052	1	0	.	.	.	.	1	2	.	2	43	31	158	0	3	0.4	29	26	10	0.7	104.8	0	0	0	37.27	0	0	1	1	0	1	0	1
51052	1	1	.	.	.	.	1	2	.	2	43	31	158	0	3	0.4	29	26	10	0.7	104.8	0	0	0	37.27	0	0	1	1	0	1	0	1
51052	1	2	.	.	.	.	1	2	.	2	43	31	158	0	3	0.4	29	26	10	0.7	104.8	0	0	0	37.27	0	0	1	1	0	1	0	1
51052	1	3	.	.	.	.	1	2	.	2	43	31	158	0	3	0.4	29	26	10	0.7	104.8	0	0	0	37.27	0	0	1	1	0	1	0	1
51052	1	4	.	.	.	.	1	2	.	2	43	31	158	0	3	0.4	29	26	10	0.7	104.8	0	0	0	37.27	0	0	1	1	0	1	0	1
51052	1	5	.	.	.	.	1	2	.	2	43	31	158	0	3	0.4	29	26	10	0.7	104.8	0	0	0	37.27	0	0	1	1	0	1	0	1
51052	1	6	.	.	.	.	1	2	.	2	43	31	158	0	3	0.4	29	26	10	0.7	104.8	0	0	0	37.27	0	0	1	1	0	1	0	1
51052	1	7	.	.	.	.	1	2	.	2	43	31	158	0	3	0.4	29	26	10	0.7	104.8	0	0	0	37.27	0	0	1	1	0	1	0	1
51052	1	8	.	.	.	.	1	2	.	2	43	31	158	0	3	0.4	29	26	10	0.7	104.8	0	0	0	37.27	0	0	1	1	0	1	0	1
51052	1	9	.	.	.	.	1	2	.	2	43	31	158	0	3	0.4	29	26	10	0.7	104.8	0	0	0	37.27	0	0	1	1	0	1	0	1
51052	1	10	.	.	.	.	1	2	.	2	43	31	158	0	3	0.4	29	26	10	0.7	104.8	0	0	0	37.27	0	0	1	1	0	1	0	1
51052	1	11	.	.	.	.	1	2	.	2	43	31	158	0	3	0.4	29	26	10	0.7	104.8	0	0	0	37.27	0	0	1	1	0	1	0	1
51052	1	12	.	.	.	.	1	2	.	2	43	31	158	0	3	0.4	29	26	10	0.7	104.8	0	0	0	37.27	0	0	1	1	0	1	0	1
51052	1	12.17	.	.	8.8	.	0	0	.	2	43	31	158	0	3	0.4	29	26	10	0.7	104.8	0	0	0	37.27	0	0	1	1	0	1	0	1
51052	1	13	.	.	.	.	1	2	.	2	43	31	158	0	3	0.4	29	26	10	0.7	104.8	0	0	0	37.27	0	0	1	1	0	1	0	1
51052	1	14	.	.	.	.	1	2	.	2	43	31	158	0	3	0.4	29	26	10	0.7	104.8	0	0	0	37.27	0	0	1	1	0	1	0	1
51052	1	15	.	.	.	.	1	2	.	2	43	31	158	0	3	0.4	29	26	10	0.7	104.8	0	0	0	37.27	0	0	1	1	0	1	0	1
51052	1	16	.	.	.	.	1	2	.	2	43	31	158	0	3	0.4	29	26	10	0.7	104.8	0	0	0	37.27	0	0	1	1	0	1	0	1
51052	1	17	.	.	.	.	1	2	.	2	43	31	158	0	3	0.4	29	26	10	0.7	104.8	0	0	0	37.27	0	0	1	1	0	1	0	1
51052	1	18	.	.	.	.	1	2	.	2	43	31	158	0	3	0.4	29	26	10	0.7	104.8	0	0	0	37.27	0	0	1	1	0	1	0	1
51052	1	19	.	.	.	.	1	2	.	2	43	31	158	0	3	0.4	29	26	10	0.7	104.8	0	0	0	37.27	0	0	1	1	0	1	0	1
51052	1	20	.	.	.	.	1	2	.	2	43	31	158	0	3	0.4	29	26	10	0.7	104.8	0	0	0	37.27	0	0	1	1	0	1	0	1
51052	1	21	.	.	.	.	1	2	.	2	43	31	158	0	3	0.4	29	26	10	0.7	104.8	0	0	0	37.27	0	0	1	1	0	1	0	1
51052	1	22	.	.	.	.	1	2	.	2	43	31	158	0	3	0.4	29	26	10	0.7	104.8	0	0	0	37.27	0	0	1	1	0	1	0	1
51052	1	23	.	.	.	.	1	2	.	2	43	31	158	0	3	0.4	29	26	10	0.7	104.8	0	0	0	37.27	0	0	1	1	0	1	0	1
51052	1	24	.	.	.	.	1	2	.	2	43	31	158	0	3	0.4	29	26	10	0.7	104.8	0	0	0	37.27	0	0	1	1	0	1	0	1
51054	1	0	24	1	.	1250	1	1	-2	1	47	61	161	1	3	0.4	29	26	10	0.7	104.8	0	0	0	42.916	1	0	1	1	0	3	0	1
51054	1	0	.	.	.	.	1	2	.	2	47	61	161	1	3	0.4	29	26	10	0.7	104.8	0	0	0	42.916	1	0	1	1	0	3	0	1
51054	1	1	.	.	.	.	1	2	.	2	47	61	161	1	3	0.4	29	26	10	0.7	104.8	0	0	0	42.916	1	0	1	1	0	3	0	1
51054	1	2	.	.	.	.	1	2	.	2	47	61	161	1	3	0.4	29	26	10	0.7	104.8	0	0	0	42.916	1	0	1	1	0	3	0	1
51054	1	3	.	.	.	.	1	2	.	2	47	61	161	1	3	0.4	29	26	10	0.7	104.8	0	0	0	42.916	1	0	1	1	0	3	0	1
51054	1	4	.	.	.	.	1	2	.	2	47	61	161	1	3	0.4	29	26	10	0.7	104.8	0	0	0	42.916	1	0	1	1	0	3	0	1
51054	1	5	.	.	.	.	1	2	.	2	47	61	161	1	3	0.4	29	26	10	0.7	104.8	0	0	0	42.916	1	0	1	1	0	3	0	1
51054	1	6	.	.	.	.	1	2	.	2	47	61	161	1	3	0.4	29	26	10	0.7	104.8	0	0	0	42.916	1	0	1	1	0	3	0	1
51054	1	7	.	.	.	.	1	2	.	2	47	61	161	1	3	0.4	29	26	10	0.7	104.8	0	0	0	42.916	1	0	1	1	0	3	0	1
51054	1	8	.	.	.	.	1	2	.	2	47	61	161	1	3	0.4	29	26	10	0.7	104.8	0	0	0	42.916	1	0	1	1	0	3	0	1
51054	1	9	.	.	.	.	1	2	.	2	47	61	161	1	3	0.4	29	26	10	0.7	104.8	0	0	0	42.916	1	0	1	1	0	3	0	1
51054	1	10	.	.	.	.	1	2	.	2	47	61	161	1	3	0.4	29	26	10	0.7	104.8	0	0	0	42.916	1	0	1	1	0	3	0	1
51054	1	11	.	.	.	.	1	2	.	2	47	61	161	1	3	0.4	29	26	10	0.7	104.8	0	0	0	42.916	1	0	1	1	0	3	0	1
51054	1	11.5	.	.	14.31	.	0	0	.	2	47	61	161	1	3	0.4	29	26	10	0.7	104.8	0	0	0	42.916	1	0	1	1	0	3	0	1
51054	1	12	.	.	.	.	1	2	.	2	47	61	161	1	3	0.4	29	26	10	0.7	104.8	0	0	0	42.916	1	0	1	1	0	3	0	1
51054	1	13	.	.	.	.	1	2	.	2	47	61	161	1	3	0.4	29	26	10	0.7	104.8	0	0	0	42.916	1	0	1	1	0	3	0	1
51054	1	14	.	.	.	.	1	2	.	2	47	61	161	1	3	0.4	29	26	10	0.7	104.8	0	0	0	42.916	1	0	1	1	0	3	0	1
51054	1	15	.	.	.	.	1	2	.	2	47	61	161	1	3	0.4	29	26	10	0.7	104.8	0	0	0	42.916	1	0	1	1	0	3	0	1
51054	1	16	.	.	.	.	1	2	.	2	47	61	161	1	3	0.4	29	26	10	0.7	104.8	0	0	0	42.916	1	0	1	1	0	3	0	1
51054	1	17	.	.	.	.	1	2	.	2	47	61	161	1	3	0.4	29	26	10	0.7	104.8	0	0	0	42.916	1	0	1	1	0	3	0	1
51054	1	18	.	.	.	.	1	2	.	2	47	61	161	1	3	0.4	29	26	10	0.7	104.8	0	0	0	42.916	1	0	1	1	0	3	0	1
51054	1	19	.	.	.	.	1	2	.	2	47	61	161	1	3	0.4	29	26	10	0.7	104.8	0	0	0	42.916	1	0	1	1	0	3	0	1
51054	1	20	.	.	.	.	1	2	.	2	47	61	161	1	3	0.4	29	26	10	0.7	104.8	0	0	0	42.916	1	0	1	1	0	3	0	1
51054	1	21	.	.	.	.	1	2	.	2	47	61	161	1	3	0.4	29	26	10	0.7	104.8	0	0	0	42.916	1	0	1	1	0	3	0	1
51054	1	22	.	.	.	.	1	2	.	2	47	61	161	1	3	0.4	29	26	10	0.7	104.8	0	0	0	42.916	1	0	1	1	0	3	0	1
51054	1	23	.	.	.	.	1	2	.	2	47	61	161	1	3	0.4	29	26	10	0.7	104.8	0	0	0	42.916	1	0	1	1	0	3	0	1
51054	1	24	.	.	.	.	1	2	.	2	47	61	161	1	3	0.4	29	26	10	0.7	104.8	0	0	0	42.916	1	0	1	1	0	3	0	1
51060	1	0	24	1	.	1000	1	1	-2	1	38	27	160	1	3.4	0.39	31	32	8	0.6	137.8	0	0	0	38.986	0	0	1	1	0	1	0	0
51060	1	0	.	.	.	.	1	2	.	2	38	27	160	1	3.4	0.39	31	32	8	0.6	137.8	0	0	0	38.986	0	0	1	1	0	1	0	0
51060	1	1	.	.	.	.	1	2	.	2	38	27	160	1	3.4	0.39	31	32	8	0.6	137.8	0	0	0	38.986	0	0	1	1	0	1	0	0
51060	1	2	.	.	.	.	1	2	.	2	38	27	160	1	3.4	0.39	31	32	8	0.6	137.8	0	0	0	38.986	0	0	1	1	0	1	0	0
51060	1	3	.	.	.	.	1	2	.	2	38	27	160	1	3.4	0.39	31	32	8	0.6	137.8	0	0	0	38.986	0	0	1	1	0	1	0	0
51060	1	4	.	.	.	.	1	2	.	2	38	27	160	1	3.4	0.39	31	32	8	0.6	137.8	0	0	0	38.986	0	0	1	1	0	1	0	0
51060	1	5	.	.	.	.	1	2	.	2	38	27	160	1	3.4	0.39	31	32	8	0.6	137.8	0	0	0	38.986	0	0	1	1	0	1	0	0
51060	1	6	.	.	.	.	1	2	.	2	38	27	160	1	3.4	0.39	31	32	8	0.6	137.8	0	0	0	38.986	0	0	1	1	0	1	0	0
51060	1	7	.	.	.	.	1	2	.	2	38	27	160	1	3.4	0.39	31	32	8	0.6	137.8	0	0	0	38.986	0	0	1	1	0	1	0	0
51060	1	8	.	.	.	.	1	2	.	2	38	27	160	1	3.4	0.39	31	32	8	0.6	137.8	0	0	0	38.986	0	0	1	1	0	1	0	0
51060	1	9	.	.	.	.	1	2	.	2	38	27	160	1	3.4	0.39	31	32	8	0.6	137.8	0	0	0	38.986	0	0	1	1	0	1	0	0
51060	1	10	.	.	.	.	1	2	.	2	38	27	160	1	3.4	0.39	31	32	8	0.6	137.8	0	0	0	38.986	0	0	1	1	0	1	0	0
51060	1	11	.	.	.	.	1	2	.	2	38	27	160	1	3.4	0.39	31	32	8	0.6	137.8	0	0	0	38.986	0	0	1	1	0	1	0	0
51060	1	12	.	.	.	.	1	2	.	2	38	27	160	1	3.4	0.39	31	32	8	0.6	137.8	0	0	0	38.986	0	0	1	1	0	1	0	0
51060	1	13	.	.	.	.	1	2	.	2	38	27	160	1	3.4	0.39	31	32	8	0.6	137.8	0	0	0	38.986	0	0	1	1	0	1	0	0
51060	1	13.75	.	.	18.44	.	0	0	.	2	38	27	160	1	3.4	0.39	31	32	8	0.6	137.8	0	0	0	38.986	0	0	1	1	0	1	0	0
51060	1	14	.	.	.	.	1	2	.	2	38	27	160	1	3.4	0.39	31	32	8	0.6	137.8	0	0	0	38.986	0	0	1	1	0	1	0	0
51060	1	15	.	.	.	.	1	2	.	2	38	27	160	1	3.4	0.39	31	32	8	0.6	137.8	0	0	0	38.986	0	0	1	1	0	1	0	0
51060	1	16	.	.	.	.	1	2	.	2	38	27	160	1	3.4	0.39	31	32	8	0.6	137.8	0	0	0	38.986	0	0	1	1	0	1	0	0
51060	1	17	.	.	.	.	1	2	.	2	38	27	160	1	3.4	0.39	31	32	8	0.6	137.8	0	0	0	38.986	0	0	1	1	0	1	0	0
51060	1	18	.	.	.	.	1	2	.	2	38	27	160	1	3.4	0.39	31	32	8	0.6	137.8	0	0	0	38.986	0	0	1	1	0	1	0	0
51060	1	19	.	.	.	.	1	2	.	2	38	27	160	1	3.4	0.39	31	32	8	0.6	137.8	0	0	0	38.986	0	0	1	1	0	1	0	0
51060	1	20	.	.	.	.	1	2	.	2	38	27	160	1	3.4	0.39	31	32	8	0.6	137.8	0	0	0	38.986	0	0	1	1	0	1	0	0
51060	1	21	.	.	.	.	1	2	.	2	38	27	160	1	3.4	0.39	31	32	8	0.6	137.8	0	0	0	38.986	0	0	1	1	0	1	0	0
51060	1	22	.	.	.	.	1	2	.	2	38	27	160	1	3.4	0.39	31	32	8	0.6	137.8	0	0	0	38.986	0	0	1	1	0	1	0	0
51060	1	23	.	.	.	.	1	2	.	2	38	27	160	1	3.4	0.39	31	32	8	0.6	137.8	0	0	0	38.986	0	0	1	1	0	1	0	0
51060	1	24	.	.	.	.	1	2	.	2	38	27	160	1	3.4	0.39	31	32	8	0.6	137.8	0	0	0	38.986	0	0	1	1	0	1	0	0
51061	1	0	24	1	.	750	1	1	-2	1	48	59	160	1	3.6	0.69	20	26	7	0.6	110.1	0	0	0	43.056	0	0	1	1	0	1	0	0
51061	1	0	.	.	.	.	1	2	.	2	48	59	160	1	3.6	0.69	20	26	7	0.6	110.1	0	0	0	43.056	0	0	1	1	0	1	0	0
51061	1	1	.	.	.	.	1	2	.	2	48	59	160	1	3.6	0.69	20	26	7	0.6	110.1	0	0	0	43.056	0	0	1	1	0	1	0	0
51061	1	2	.	.	.	.	1	2	.	2	48	59	160	1	3.6	0.69	20	26	7	0.6	110.1	0	0	0	43.056	0	0	1	1	0	1	0	0
51061	1	3	.	.	.	.	1	2	.	2	48	59	160	1	3.6	0.69	20	26	7	0.6	110.1	0	0	0	43.056	0	0	1	1	0	1	0	0
51061	1	4	.	.	.	.	1	2	.	2	48	59	160	1	3.6	0.69	20	26	7	0.6	110.1	0	0	0	43.056	0	0	1	1	0	1	0	0
51061	1	5	.	.	.	.	1	2	.	2	48	59	160	1	3.6	0.69	20	26	7	0.6	110.1	0	0	0	43.056	0	0	1	1	0	1	0	0
51061	1	5.5	.	.	21.09	.	0	0	.	2	48	59	160	1	3.6	0.69	20	26	7	0.6	110.1	0	0	0	43.056	0	0	1	1	0	1	0	0
51061	1	6	.	.	.	.	1	2	.	2	48	59	160	1	3.6	0.69	20	26	7	0.6	110.1	0	0	0	43.056	0	0	1	1	0	1	0	0
51061	1	7	.	.	.	.	1	2	.	2	48	59	160	1	3.6	0.69	20	26	7	0.6	110.1	0	0	0	43.056	0	0	1	1	0	1	0	0
51061	1	8	.	.	.	.	1	2	.	2	48	59	160	1	3.6	0.69	20	26	7	0.6	110.1	0	0	0	43.056	0	0	1	1	0	1	0	0
51061	1	9	.	.	.	.	1	2	.	2	48	59	160	1	3.6	0.69	20	26	7	0.6	110.1	0	0	0	43.056	0	0	1	1	0	1	0	0
51061	1	10	.	.	.	.	1	2	.	2	48	59	160	1	3.6	0.69	20	26	7	0.6	110.1	0	0	0	43.056	0	0	1	1	0	1	0	0
51061	1	11	.	.	.	.	1	2	.	2	48	59	160	1	3.6	0.69	20	26	7	0.6	110.1	0	0	0	43.056	0	0	1	1	0	1	0	0
51061	1	11.17	.	.	14.25	.	0	0	.	2	48	59	160	1	3.6	0.69	20	26	7	0.6	110.1	0	0	0	43.056	0	0	1	1	0	1	0	0
51061	1	12	.	.	.	.	1	2	.	2	48	59	160	1	3.6	0.69	20	26	7	0.6	110.1	0	0	0	43.056	0	0	1	1	0	1	0	0
51061	1	13	.	.	.	.	1	2	.	2	48	59	160	1	3.6	0.69	20	26	7	0.6	110.1	0	0	0	43.056	0	0	1	1	0	1	0	0
51061	1	14	.	.	.	.	1	2	.	2	48	59	160	1	3.6	0.69	20	26	7	0.6	110.1	0	0	0	43.056	0	0	1	1	0	1	0	0
51061	1	15	.	.	.	.	1	2	.	2	48	59	160	1	3.6	0.69	20	26	7	0.6	110.1	0	0	0	43.056	0	0	1	1	0	1	0	0
51061	1	16	.	.	.	.	1	2	.	2	48	59	160	1	3.6	0.69	20	26	7	0.6	110.1	0	0	0	43.056	0	0	1	1	0	1	0	0
51061	1	17	.	.	.	.	1	2	.	2	48	59	160	1	3.6	0.69	20	26	7	0.6	110.1	0	0	0	43.056	0	0	1	1	0	1	0	0
51061	1	18	.	.	.	.	1	2	.	2	48	59	160	1	3.6	0.69	20	26	7	0.6	110.1	0	0	0	43.056	0	0	1	1	0	1	0	0
51061	1	19	.	.	.	.	1	2	.	2	48	59	160	1	3.6	0.69	20	26	7	0.6	110.1	0	0	0	43.056	0	0	1	1	0	1	0	0
51061	1	20	.	.	.	.	1	2	.	2	48	59	160	1	3.6	0.69	20	26	7	0.6	110.1	0	0	0	43.056	0	0	1	1	0	1	0	0
51061	1	21	.	.	.	.	1	2	.	2	48	59	160	1	3.6	0.69	20	26	7	0.6	110.1	0	0	0	43.056	0	0	1	1	0	1	0	0
51061	1	22	.	.	.	.	1	2	.	2	48	59	160	1	3.6	0.69	20	26	7	0.6	110.1	0	0	0	43.056	0	0	1	1	0	1	0	0
51061	1	23	.	.	.	.	1	2	.	2	48	59	160	1	3.6	0.69	20	26	7	0.6	110.1	0	0	0	43.056	0	0	1	1	0	1	0	0
51061	1	24	.	.	.	.	1	2	.	2	48	59	160	1	3.6	0.69	20	26	7	0.6	110.1	0	0	0	43.056	0	0	1	1	0	1	0	0
51062	1	0	24	1	.	1600	1	1	-2	1	58	54	165	1	3	0.59	25	17	12	1.3	61.9	0	0	1	48.461	0	0	1	2	0	2	0	1
51062	1	0	.	.	.	.	1	2	.	2	58	54	165	1	3	0.59	25	17	12	1.3	61.9	0	0	1	48.461	0	0	1	2	0	2	0	1
51062	1	1	.	.	.	.	1	2	.	2	58	54	165	1	3	0.59	25	17	12	1.3	61.9	0	0	1	48.461	0	0	1	2	0	2	0	1
51062	1	2	.	.	.	.	1	2	.	2	58	54	165	1	3	0.59	25	17	12	1.3	61.9	0	0	1	48.461	0	0	1	2	0	2	0	1
51062	1	3	.	.	.	.	1	2	.	2	58	54	165	1	3	0.59	25	17	12	1.3	61.9	0	0	1	48.461	0	0	1	2	0	2	0	1
51062	1	4	.	.	.	.	1	2	.	2	58	54	165	1	3	0.59	25	17	12	1.3	61.9	0	0	1	48.461	0	0	1	2	0	2	0	1
51062	1	5	.	.	.	.	1	2	.	2	58	54	165	1	3	0.59	25	17	12	1.3	61.9	0	0	1	48.461	0	0	1	2	0	2	0	1
51062	1	6	.	.	.	.	1	2	.	2	58	54	165	1	3	0.59	25	17	12	1.3	61.9	0	0	1	48.461	0	0	1	2	0	2	0	1
51062	1	7	.	.	.	.	1	2	.	2	58	54	165	1	3	0.59	25	17	12	1.3	61.9	0	0	1	48.461	0	0	1	2	0	2	0	1
51062	1	8	.	.	.	.	1	2	.	2	58	54	165	1	3	0.59	25	17	12	1.3	61.9	0	0	1	48.461	0	0	1	2	0	2	0	1
51062	1	9	.	.	.	.	1	2	.	2	58	54	165	1	3	0.59	25	17	12	1.3	61.9	0	0	1	48.461	0	0	1	2	0	2	0	1
51062	1	10	.	.	.	.	1	2	.	2	58	54	165	1	3	0.59	25	17	12	1.3	61.9	0	0	1	48.461	0	0	1	2	0	2	0	1
51062	1	11	.	.	.	.	1	2	.	2	58	54	165	1	3	0.59	25	17	12	1.3	61.9	0	0	1	48.461	0	0	1	2	0	2	0	1
51062	1	11.92	.	.	20.85	.	0	0	.	2	58	54	165	1	3	0.59	25	17	12	1.3	61.9	0	0	1	48.461	0	0	1	2	0	2	0	1
51062	1	12	.	.	.	.	1	2	.	2	58	54	165	1	3	0.59	25	17	12	1.3	61.9	0	0	1	48.461	0	0	1	2	0	2	0	1
51062	1	12.25	.	.	19.97	.	0	0	.	2	58	54	165	1	3	0.59	25	17	12	1.3	61.9	0	0	1	48.461	0	0	1	2	0	2	0	1
51062	1	13	.	.	.	.	1	2	.	2	58	54	165	1	3	0.59	25	17	12	1.3	61.9	0	0	1	48.461	0	0	1	2	0	2	0	1
51062	1	14	.	.	.	.	1	2	.	2	58	54	165	1	3	0.59	25	17	12	1.3	61.9	0	0	1	48.461	0	0	1	2	0	2	0	1
51062	1	15	.	.	.	.	1	2	.	2	58	54	165	1	3	0.59	25	17	12	1.3	61.9	0	0	1	48.461	0	0	1	2	0	2	0	1
51062	1	16	.	.	.	.	1	2	.	2	58	54	165	1	3	0.59	25	17	12	1.3	61.9	0	0	1	48.461	0	0	1	2	0	2	0	1
51062	1	17	.	.	.	.	1	2	.	2	58	54	165	1	3	0.59	25	17	12	1.3	61.9	0	0	1	48.461	0	0	1	2	0	2	0	1
51062	1	18	.	.	.	.	1	2	.	2	58	54	165	1	3	0.59	25	17	12	1.3	61.9	0	0	1	48.461	0	0	1	2	0	2	0	1
51062	1	19	.	.	.	.	1	2	.	2	58	54	165	1	3	0.59	25	17	12	1.3	61.9	0	0	1	48.461	0	0	1	2	0	2	0	1
51062	1	20	.	.	.	.	1	2	.	2	58	54	165	1	3	0.59	25	17	12	1.3	61.9	0	0	1	48.461	0	0	1	2	0	2	0	1
51062	1	21	.	.	.	.	1	2	.	2	58	54	165	1	3	0.59	25	17	12	1.3	61.9	0	0	1	48.461	0	0	1	2	0	2	0	1
51062	1	22	.	.	.	.	1	2	.	2	58	54	165	1	3	0.59	25	17	12	1.3	61.9	0	0	1	48.461	0	0	1	2	0	2	0	1
51062	1	23	.	.	.	.	1	2	.	2	58	54	165	1	3	0.59	25	17	12	1.3	61.9	0	0	1	48.461	0	0	1	2	0	2	0	1
51062	1	24	.	.	.	.	1	2	.	2	58	54	165	1	3	0.59	25	17	12	1.3	61.9	0	0	1	48.461	0	0	1	2	0	2	0	1
51065	1	0	24	1	.	1000	1	1	-2	1	40	18	155	0	3.4	1.56	44	39	4	0.4	152.1	0	0	0	35.095	0	0	1	1	1	1	0	0
51065	1	0	.	.	.	.	1	2	.	2	40	18	155	0	3.4	1.56	44	39	4	0.4	152.1	0	0	0	35.095	0	0	1	1	1	1	0	0
51065	1	1	.	.	.	.	1	2	.	2	40	18	155	0	3.4	1.56	44	39	4	0.4	152.1	0	0	0	35.095	0	0	1	1	1	1	0	0
51065	1	2	.	.	.	.	1	2	.	2	40	18	155	0	3.4	1.56	44	39	4	0.4	152.1	0	0	0	35.095	0	0	1	1	1	1	0	0
51065	1	2.05	.	.	30.28	.	0	0	.	2	40	18	155	0	3.4	1.56	44	39	4	0.4	152.1	0	0	0	35.095	0	0	1	1	1	1	0	0
51065	1	3	.	.	.	.	1	2	.	2	40	18	155	0	3.4	1.56	44	39	4	0.4	152.1	0	0	0	35.095	0	0	1	1	1	1	0	0
51065	1	4	.	.	.	.	1	2	.	2	40	18	155	0	3.4	1.56	44	39	4	0.4	152.1	0	0	0	35.095	0	0	1	1	1	1	0	0
51065	1	5	.	.	.	.	1	2	.	2	40	18	155	0	3.4	1.56	44	39	4	0.4	152.1	0	0	0	35.095	0	0	1	1	1	1	0	0
51065	1	6	.	.	.	.	1	2	.	2	40	18	155	0	3.4	1.56	44	39	4	0.4	152.1	0	0	0	35.095	0	0	1	1	1	1	0	0
51065	1	7	.	.	.	.	1	2	.	2	40	18	155	0	3.4	1.56	44	39	4	0.4	152.1	0	0	0	35.095	0	0	1	1	1	1	0	0
51065	1	8	.	.	.	.	1	2	.	2	40	18	155	0	3.4	1.56	44	39	4	0.4	152.1	0	0	0	35.095	0	0	1	1	1	1	0	0
51065	1	9	.	.	.	.	1	2	.	2	40	18	155	0	3.4	1.56	44	39	4	0.4	152.1	0	0	0	35.095	0	0	1	1	1	1	0	0
51065	1	10	.	.	.	.	1	2	.	2	40	18	155	0	3.4	1.56	44	39	4	0.4	152.1	0	0	0	35.095	0	0	1	1	1	1	0	0
51065	1	11	.	.	.	.	1	2	.	2	40	18	155	0	3.4	1.56	44	39	4	0.4	152.1	0	0	0	35.095	0	0	1	1	1	1	0	0
51065	1	11.17	.	.	10.62	.	0	0	.	2	40	18	155	0	3.4	1.56	44	39	4	0.4	152.1	0	0	0	35.095	0	0	1	1	1	1	0	0
51065	1	12	.	.	.	.	1	2	.	2	40	18	155	0	3.4	1.56	44	39	4	0.4	152.1	0	0	0	35.095	0	0	1	1	1	1	0	0
51065	1	13	.	.	.	.	1	2	.	2	40	18	155	0	3.4	1.56	44	39	4	0.4	152.1	0	0	0	35.095	0	0	1	1	1	1	0	0
51065	1	14	.	.	.	.	1	2	.	2	40	18	155	0	3.4	1.56	44	39	4	0.4	152.1	0	0	0	35.095	0	0	1	1	1	1	0	0
51065	1	15	.	.	.	.	1	2	.	2	40	18	155	0	3.4	1.56	44	39	4	0.4	152.1	0	0	0	35.095	0	0	1	1	1	1	0	0
51065	1	16	.	.	.	.	1	2	.	2	40	18	155	0	3.4	1.56	44	39	4	0.4	152.1	0	0	0	35.095	0	0	1	1	1	1	0	0
51065	1	17	.	.	.	.	1	2	.	2	40	18	155	0	3.4	1.56	44	39	4	0.4	152.1	0	0	0	35.095	0	0	1	1	1	1	0	0
51065	1	18	.	.	.	.	1	2	.	2	40	18	155	0	3.4	1.56	44	39	4	0.4	152.1	0	0	0	35.095	0	0	1	1	1	1	0	0
51065	1	19	.	.	.	.	1	2	.	2	40	18	155	0	3.4	1.56	44	39	4	0.4	152.1	0	0	0	35.095	0	0	1	1	1	1	0	0
51065	1	20	.	.	.	.	1	2	.	2	40	18	155	0	3.4	1.56	44	39	4	0.4	152.1	0	0	0	35.095	0	0	1	1	1	1	0	0
51065	1	21	.	.	.	.	1	2	.	2	40	18	155	0	3.4	1.56	44	39	4	0.4	152.1	0	0	0	35.095	0	0	1	1	1	1	0	0
51065	1	22	.	.	.	.	1	2	.	2	40	18	155	0	3.4	1.56	44	39	4	0.4	152.1	0	0	0	35.095	0	0	1	1	1	1	0	0
51065	1	23	.	.	.	.	1	2	.	2	40	18	155	0	3.4	1.56	44	39	4	0.4	152.1	0	0	0	35.095	0	0	1	1	1	1	0	0
51065	1	24	.	.	.	.	1	2	.	2	40	18	155	0	3.4	1.56	44	39	4	0.4	152.1	0	0	0	35.095	0	0	1	1	1	1	0	0
51067	1	0	24	1	.	1000	1	1	-2	1	45	31	167	1	2.3	1.07	46	27	23	0.9	113.4	0	0	0	43.704	0	0	1	1	0	1	0	1
51067	1	0	.	.	.	.	1	2	.	2	45	31	167	1	2.3	1.07	46	27	23	0.9	113.4	0	0	0	43.704	0	0	1	1	0	1	0	1
51067	1	1	.	.	.	.	1	2	.	2	45	31	167	1	2.3	1.07	46	27	23	0.9	113.4	0	0	0	43.704	0	0	1	1	0	1	0	1
51067	1	2	.	.	.	.	1	2	.	2	45	31	167	1	2.3	1.07	46	27	23	0.9	113.4	0	0	0	43.704	0	0	1	1	0	1	0	1
51067	1	3	.	.	.	.	1	2	.	2	45	31	167	1	2.3	1.07	46	27	23	0.9	113.4	0	0	0	43.704	0	0	1	1	0	1	0	1
51067	1	4	.	.	.	.	1	2	.	2	45	31	167	1	2.3	1.07	46	27	23	0.9	113.4	0	0	0	43.704	0	0	1	1	0	1	0	1
51067	1	5	.	.	.	.	1	2	.	2	45	31	167	1	2.3	1.07	46	27	23	0.9	113.4	0	0	0	43.704	0	0	1	1	0	1	0	1
51067	1	6	.	.	.	.	1	2	.	2	45	31	167	1	2.3	1.07	46	27	23	0.9	113.4	0	0	0	43.704	0	0	1	1	0	1	0	1
51067	1	7	.	.	.	.	1	2	.	2	45	31	167	1	2.3	1.07	46	27	23	0.9	113.4	0	0	0	43.704	0	0	1	1	0	1	0	1
51067	1	8	.	.	.	.	1	2	.	2	45	31	167	1	2.3	1.07	46	27	23	0.9	113.4	0	0	0	43.704	0	0	1	1	0	1	0	1
51067	1	9	.	.	.	.	1	2	.	2	45	31	167	1	2.3	1.07	46	27	23	0.9	113.4	0	0	0	43.704	0	0	1	1	0	1	0	1
51067	1	10	.	.	.	.	1	2	.	2	45	31	167	1	2.3	1.07	46	27	23	0.9	113.4	0	0	0	43.704	0	0	1	1	0	1	0	1
51067	1	11	.	.	.	.	1	2	.	2	45	31	167	1	2.3	1.07	46	27	23	0.9	113.4	0	0	0	43.704	0	0	1	1	0	1	0	1
51067	1	11.08	.	.	13.69	.	0	0	.	2	45	31	167	1	2.3	1.07	46	27	23	0.9	113.4	0	0	0	43.704	0	0	1	1	0	1	0	1
51067	1	11.17	.	.	12.94	.	0	0	.	2	45	31	167	1	2.3	1.07	46	27	23	0.9	113.4	0	0	0	43.704	0	0	1	1	0	1	0	1
51067	1	12	.	.	.	.	1	2	.	2	45	31	167	1	2.3	1.07	46	27	23	0.9	113.4	0	0	0	43.704	0	0	1	1	0	1	0	1
51067	1	13	.	.	.	.	1	2	.	2	45	31	167	1	2.3	1.07	46	27	23	0.9	113.4	0	0	0	43.704	0	0	1	1	0	1	0	1
51067	1	14	.	.	.	.	1	2	.	2	45	31	167	1	2.3	1.07	46	27	23	0.9	113.4	0	0	0	43.704	0	0	1	1	0	1	0	1
51067	1	15	.	.	.	.	1	2	.	2	45	31	167	1	2.3	1.07	46	27	23	0.9	113.4	0	0	0	43.704	0	0	1	1	0	1	0	1
51067	1	16	.	.	.	.	1	2	.	2	45	31	167	1	2.3	1.07	46	27	23	0.9	113.4	0	0	0	43.704	0	0	1	1	0	1	0	1
51067	1	17	.	.	.	.	1	2	.	2	45	31	167	1	2.3	1.07	46	27	23	0.9	113.4	0	0	0	43.704	0	0	1	1	0	1	0	1
51067	1	18	.	.	.	.	1	2	.	2	45	31	167	1	2.3	1.07	46	27	23	0.9	113.4	0	0	0	43.704	0	0	1	1	0	1	0	1
51067	1	19	.	.	.	.	1	2	.	2	45	31	167	1	2.3	1.07	46	27	23	0.9	113.4	0	0	0	43.704	0	0	1	1	0	1	0	1
51067	1	20	.	.	.	.	1	2	.	2	45	31	167	1	2.3	1.07	46	27	23	0.9	113.4	0	0	0	43.704	0	0	1	1	0	1	0	1
51067	1	21	.	.	.	.	1	2	.	2	45	31	167	1	2.3	1.07	46	27	23	0.9	113.4	0	0	0	43.704	0	0	1	1	0	1	0	1
51067	1	22	.	.	.	.	1	2	.	2	45	31	167	1	2.3	1.07	46	27	23	0.9	113.4	0	0	0	43.704	0	0	1	1	0	1	0	1
51067	1	23	.	.	.	.	1	2	.	2	45	31	167	1	2.3	1.07	46	27	23	0.9	113.4	0	0	0	43.704	0	0	1	1	0	1	0	1
51067	1	24	.	.	.	.	1	2	.	2	45	31	167	1	2.3	1.07	46	27	23	0.9	113.4	0	0	0	43.704	0	0	1	1	0	1	0	1
51070	1	0	24	1	.	800	1	1	-2	1	35	32	160	1	2.9	0.53	32	35	24	0.7	124.9	0	0	0	37.765	0	0	1	1	0	1	0	1
51070	1	0	.	.	.	.	1	2	.	2	35	32	160	1	2.9	0.53	32	35	24	0.7	124.9	0	0	0	37.765	0	0	1	1	0	1	0	1
51070	1	1	.	.	.	.	1	2	.	2	35	32	160	1	2.9	0.53	32	35	24	0.7	124.9	0	0	0	37.765	0	0	1	1	0	1	0	1
51070	1	2	.	.	.	.	1	2	.	2	35	32	160	1	2.9	0.53	32	35	24	0.7	124.9	0	0	0	37.765	0	0	1	1	0	1	0	1
51070	1	3	.	.	.	.	1	2	.	2	35	32	160	1	2.9	0.53	32	35	24	0.7	124.9	0	0	0	37.765	0	0	1	1	0	1	0	1
51070	1	4	.	.	.	.	1	2	.	2	35	32	160	1	2.9	0.53	32	35	24	0.7	124.9	0	0	0	37.765	0	0	1	1	0	1	0	1
51070	1	5	.	.	.	.	1	2	.	2	35	32	160	1	2.9	0.53	32	35	24	0.7	124.9	0	0	0	37.765	0	0	1	1	0	1	0	1
51070	1	6	.	.	.	.	1	2	.	2	35	32	160	1	2.9	0.53	32	35	24	0.7	124.9	0	0	0	37.765	0	0	1	1	0	1	0	1
51070	1	7	.	.	.	.	1	2	.	2	35	32	160	1	2.9	0.53	32	35	24	0.7	124.9	0	0	0	37.765	0	0	1	1	0	1	0	1
51070	1	8	.	.	.	.	1	2	.	2	35	32	160	1	2.9	0.53	32	35	24	0.7	124.9	0	0	0	37.765	0	0	1	1	0	1	0	1
51070	1	9	.	.	.	.	1	2	.	2	35	32	160	1	2.9	0.53	32	35	24	0.7	124.9	0	0	0	37.765	0	0	1	1	0	1	0	1
51070	1	10	.	.	.	.	1	2	.	2	35	32	160	1	2.9	0.53	32	35	24	0.7	124.9	0	0	0	37.765	0	0	1	1	0	1	0	1
51070	1	10.67	.	.	9.68	.	0	0	.	2	35	32	160	1	2.9	0.53	32	35	24	0.7	124.9	0	0	0	37.765	0	0	1	1	0	1	0	1
51070	1	11	.	.	.	.	1	2	.	2	35	32	160	1	2.9	0.53	32	35	24	0.7	124.9	0	0	0	37.765	0	0	1	1	0	1	0	1
51070	1	12	.	.	.	.	1	2	.	2	35	32	160	1	2.9	0.53	32	35	24	0.7	124.9	0	0	0	37.765	0	0	1	1	0	1	0	1
51070	1	13	.	.	.	.	1	2	.	2	35	32	160	1	2.9	0.53	32	35	24	0.7	124.9	0	0	0	37.765	0	0	1	1	0	1	0	1
51070	1	14	.	.	.	.	1	2	.	2	35	32	160	1	2.9	0.53	32	35	24	0.7	124.9	0	0	0	37.765	0	0	1	1	0	1	0	1
51070	1	15	.	.	.	.	1	2	.	2	35	32	160	1	2.9	0.53	32	35	24	0.7	124.9	0	0	0	37.765	0	0	1	1	0	1	0	1
51070	1	16	.	.	.	.	1	2	.	2	35	32	160	1	2.9	0.53	32	35	24	0.7	124.9	0	0	0	37.765	0	0	1	1	0	1	0	1
51070	1	17	.	.	.	.	1	2	.	2	35	32	160	1	2.9	0.53	32	35	24	0.7	124.9	0	0	0	37.765	0	0	1	1	0	1	0	1
51070	1	18	.	.	.	.	1	2	.	2	35	32	160	1	2.9	0.53	32	35	24	0.7	124.9	0	0	0	37.765	0	0	1	1	0	1	0	1
51070	1	19	.	.	.	.	1	2	.	2	35	32	160	1	2.9	0.53	32	35	24	0.7	124.9	0	0	0	37.765	0	0	1	1	0	1	0	1
51070	1	20	.	.	.	.	1	2	.	2	35	32	160	1	2.9	0.53	32	35	24	0.7	124.9	0	0	0	37.765	0	0	1	1	0	1	0	1
51070	1	21	.	.	.	.	1	2	.	2	35	32	160	1	2.9	0.53	32	35	24	0.7	124.9	0	0	0	37.765	0	0	1	1	0	1	0	1
51070	1	22	.	.	.	.	1	2	.	2	35	32	160	1	2.9	0.53	32	35	24	0.7	124.9	0	0	0	37.765	0	0	1	1	0	1	0	1
51070	1	23	.	.	.	.	1	2	.	2	35	32	160	1	2.9	0.53	32	35	24	0.7	124.9	0	0	0	37.765	0	0	1	1	0	1	0	1
51070	1	24	.	.	.	.	1	2	.	2	35	32	160	1	2.9	0.53	32	35	24	0.7	124.9	0	0	0	37.765	0	0	1	1	0	1	0	1
51073	1	0	24	1	.	1000	1	1	-2	1	55	31	168	1	3.4	0.63	29	26	6	1	99.8	0	0	0	48.041	0	0	1	1	0	1	1	0
51073	1	0	.	.	.	.	1	2	.	2	55	31	168	1	3.4	0.63	29	26	6	1	99.8	0	0	0	48.041	0	0	1	1	0	1	1	0
51073	1	1	.	.	.	.	1	2	.	2	55	31	168	1	3.4	0.63	29	26	6	1	99.8	0	0	0	48.041	0	0	1	1	0	1	1	0
51073	1	2	.	.	.	.	1	2	.	2	55	31	168	1	3.4	0.63	29	26	6	1	99.8	0	0	0	48.041	0	0	1	1	0	1	1	0
51073	1	3	.	.	.	.	1	2	.	2	55	31	168	1	3.4	0.63	29	26	6	1	99.8	0	0	0	48.041	0	0	1	1	0	1	1	0
51073	1	4	.	.	.	.	1	2	.	2	55	31	168	1	3.4	0.63	29	26	6	1	99.8	0	0	0	48.041	0	0	1	1	0	1	1	0
51073	1	5	.	.	.	.	1	2	.	2	55	31	168	1	3.4	0.63	29	26	6	1	99.8	0	0	0	48.041	0	0	1	1	0	1	1	0
51073	1	6	.	.	.	.	1	2	.	2	55	31	168	1	3.4	0.63	29	26	6	1	99.8	0	0	0	48.041	0	0	1	1	0	1	1	0
51073	1	7	.	.	.	.	1	2	.	2	55	31	168	1	3.4	0.63	29	26	6	1	99.8	0	0	0	48.041	0	0	1	1	0	1	1	0
51073	1	8	.	.	.	.	1	2	.	2	55	31	168	1	3.4	0.63	29	26	6	1	99.8	0	0	0	48.041	0	0	1	1	0	1	1	0
51073	1	9	.	.	.	.	1	2	.	2	55	31	168	1	3.4	0.63	29	26	6	1	99.8	0	0	0	48.041	0	0	1	1	0	1	1	0
51073	1	10	.	.	.	.	1	2	.	2	55	31	168	1	3.4	0.63	29	26	6	1	99.8	0	0	0	48.041	0	0	1	1	0	1	1	0
51073	1	11	.	.	.	.	1	2	.	2	55	31	168	1	3.4	0.63	29	26	6	1	99.8	0	0	0	48.041	0	0	1	1	0	1	1	0
51073	1	11.17	.	.	12.92	.	0	0	.	2	55	31	168	1	3.4	0.63	29	26	6	1	99.8	0	0	0	48.041	0	0	1	1	0	1	1	0
51073	1	11.25	.	.	10.37	.	0	0	.	2	55	31	168	1	3.4	0.63	29	26	6	1	99.8	0	0	0	48.041	0	0	1	1	0	1	1	0
51073	1	12	.	.	.	.	1	2	.	2	55	31	168	1	3.4	0.63	29	26	6	1	99.8	0	0	0	48.041	0	0	1	1	0	1	1	0
51073	1	13	.	.	.	.	1	2	.	2	55	31	168	1	3.4	0.63	29	26	6	1	99.8	0	0	0	48.041	0	0	1	1	0	1	1	0
51073	1	14	.	.	.	.	1	2	.	2	55	31	168	1	3.4	0.63	29	26	6	1	99.8	0	0	0	48.041	0	0	1	1	0	1	1	0
51073	1	15	.	.	.	.	1	2	.	2	55	31	168	1	3.4	0.63	29	26	6	1	99.8	0	0	0	48.041	0	0	1	1	0	1	1	0
51073	1	16	.	.	.	.	1	2	.	2	55	31	168	1	3.4	0.63	29	26	6	1	99.8	0	0	0	48.041	0	0	1	1	0	1	1	0
51073	1	17	.	.	.	.	1	2	.	2	55	31	168	1	3.4	0.63	29	26	6	1	99.8	0	0	0	48.041	0	0	1	1	0	1	1	0
51073	1	18	.	.	.	.	1	2	.	2	55	31	168	1	3.4	0.63	29	26	6	1	99.8	0	0	0	48.041	0	0	1	1	0	1	1	0
51073	1	19	.	.	.	.	1	2	.	2	55	31	168	1	3.4	0.63	29	26	6	1	99.8	0	0	0	48.041	0	0	1	1	0	1	1	0
51073	1	20	.	.	.	.	1	2	.	2	55	31	168	1	3.4	0.63	29	26	6	1	99.8	0	0	0	48.041	0	0	1	1	0	1	1	0
51073	1	21	.	.	.	.	1	2	.	2	55	31	168	1	3.4	0.63	29	26	6	1	99.8	0	0	0	48.041	0	0	1	1	0	1	1	0
51073	1	22	.	.	.	.	1	2	.	2	55	31	168	1	3.4	0.63	29	26	6	1	99.8	0	0	0	48.041	0	0	1	1	0	1	1	0
51073	1	23	.	.	.	.	1	2	.	2	55	31	168	1	3.4	0.63	29	26	6	1	99.8	0	0	0	48.041	0	0	1	1	0	1	1	0
51073	1	24	.	.	.	.	1	2	.	2	55	31	168	1	3.4	0.63	29	26	6	1	99.8	0	0	0	48.041	0	0	1	1	0	1	1	0
51076	1	0	24	1	.	1500	1	1	-2	1	55	55	166	1	3.5	0.56	21	31	13	1	84.4	0	0	1	47.507	0	0	1	2	0	2	0	0
51076	1	0	.	.	.	.	1	2	.	2	55	55	166	1	3.5	0.56	21	31	13	1	84.4	0	0	1	47.507	0	0	1	2	0	2	0	0
51076	1	1	.	.	.	.	1	2	.	2	55	55	166	1	3.5	0.56	21	31	13	1	84.4	0	0	1	47.507	0	0	1	2	0	2	0	0
51076	1	2	.	.	.	.	1	2	.	2	55	55	166	1	3.5	0.56	21	31	13	1	84.4	0	0	1	47.507	0	0	1	2	0	2	0	0
51076	1	3	.	.	.	.	1	2	.	2	55	55	166	1	3.5	0.56	21	31	13	1	84.4	0	0	1	47.507	0	0	1	2	0	2	0	0
51076	1	4	.	.	.	.	1	2	.	2	55	55	166	1	3.5	0.56	21	31	13	1	84.4	0	0	1	47.507	0	0	1	2	0	2	0	0
51076	1	5	.	.	.	.	1	2	.	2	55	55	166	1	3.5	0.56	21	31	13	1	84.4	0	0	1	47.507	0	0	1	2	0	2	0	0
51076	1	6	.	.	.	.	1	2	.	2	55	55	166	1	3.5	0.56	21	31	13	1	84.4	0	0	1	47.507	0	0	1	2	0	2	0	0
51076	1	7	.	.	.	.	1	2	.	2	55	55	166	1	3.5	0.56	21	31	13	1	84.4	0	0	1	47.507	0	0	1	2	0	2	0	0
51076	1	8	.	.	.	.	1	2	.	2	55	55	166	1	3.5	0.56	21	31	13	1	84.4	0	0	1	47.507	0	0	1	2	0	2	0	0
51076	1	9	.	.	.	.	1	2	.	2	55	55	166	1	3.5	0.56	21	31	13	1	84.4	0	0	1	47.507	0	0	1	2	0	2	0	0
51076	1	10	.	.	.	.	1	2	.	2	55	55	166	1	3.5	0.56	21	31	13	1	84.4	0	0	1	47.507	0	0	1	2	0	2	0	0
51076	1	11	.	.	.	.	1	2	.	2	55	55	166	1	3.5	0.56	21	31	13	1	84.4	0	0	1	47.507	0	0	1	2	0	2	0	0
51076	1	11.92	.	.	15.3	.	0	0	.	2	55	55	166	1	3.5	0.56	21	31	13	1	84.4	0	0	1	47.507	0	0	1	2	0	2	0	0
51076	1	12	.	.	.	.	1	2	.	2	55	55	166	1	3.5	0.56	21	31	13	1	84.4	0	0	1	47.507	0	0	1	2	0	2	0	0
51076	1	13	.	.	.	.	1	2	.	2	55	55	166	1	3.5	0.56	21	31	13	1	84.4	0	0	1	47.507	0	0	1	2	0	2	0	0
51076	1	14	.	.	.	.	1	2	.	2	55	55	166	1	3.5	0.56	21	31	13	1	84.4	0	0	1	47.507	0	0	1	2	0	2	0	0
51076	1	15	.	.	.	.	1	2	.	2	55	55	166	1	3.5	0.56	21	31	13	1	84.4	0	0	1	47.507	0	0	1	2	0	2	0	0
51076	1	16	.	.	.	.	1	2	.	2	55	55	166	1	3.5	0.56	21	31	13	1	84.4	0	0	1	47.507	0	0	1	2	0	2	0	0
51076	1	17	.	.	.	.	1	2	.	2	55	55	166	1	3.5	0.56	21	31	13	1	84.4	0	0	1	47.507	0	0	1	2	0	2	0	0
51076	1	18	.	.	.	.	1	2	.	2	55	55	166	1	3.5	0.56	21	31	13	1	84.4	0	0	1	47.507	0	0	1	2	0	2	0	0
51076	1	19	.	.	.	.	1	2	.	2	55	55	166	1	3.5	0.56	21	31	13	1	84.4	0	0	1	47.507	0	0	1	2	0	2	0	0
51076	1	20	.	.	.	.	1	2	.	2	55	55	166	1	3.5	0.56	21	31	13	1	84.4	0	0	1	47.507	0	0	1	2	0	2	0	0
51076	1	21	.	.	.	.	1	2	.	2	55	55	166	1	3.5	0.56	21	31	13	1	84.4	0	0	1	47.507	0	0	1	2	0	2	0	0
51076	1	22	.	.	.	.	1	2	.	2	55	55	166	1	3.5	0.56	21	31	13	1	84.4	0	0	1	47.507	0	0	1	2	0	2	0	0
51076	1	23	.	.	.	.	1	2	.	2	55	55	166	1	3.5	0.56	21	31	13	1	84.4	0	0	1	47.507	0	0	1	2	0	2	0	0
51076	1	24	.	.	.	.	1	2	.	2	55	55	166	1	3.5	0.56	21	31	13	1	84.4	0	0	1	47.507	0	0	1	2	0	2	0	0
51079	1	0	24	1	.	1200	1	1	-2	1	48	39	162	0	3.5	0.4	14	18	19	1.5	43.4	1	0	0	40.422	0	0	1	3	0	1	0	0
51079	1	0	.	.	.	.	1	2	.	2	48	39	162	0	3.5	0.4	14	18	19	1.5	43.4	1	0	0	40.422	0	0	1	3	0	1	0	0
51079	1	1	.	.	.	.	1	2	.	2	48	39	162	0	3.5	0.4	14	18	19	1.5	43.4	1	0	0	40.422	0	0	1	3	0	1	0	0
51079	1	2	.	.	.	.	1	2	.	2	48	39	162	0	3.5	0.4	14	18	19	1.5	43.4	1	0	0	40.422	0	0	1	3	0	1	0	0
51079	1	3	.	.	.	.	1	2	.	2	48	39	162	0	3.5	0.4	14	18	19	1.5	43.4	1	0	0	40.422	0	0	1	3	0	1	0	0
51079	1	4	.	.	.	.	1	2	.	2	48	39	162	0	3.5	0.4	14	18	19	1.5	43.4	1	0	0	40.422	0	0	1	3	0	1	0	0
51079	1	5	.	.	.	.	1	2	.	2	48	39	162	0	3.5	0.4	14	18	19	1.5	43.4	1	0	0	40.422	0	0	1	3	0	1	0	0
51079	1	6	.	.	.	.	1	2	.	2	48	39	162	0	3.5	0.4	14	18	19	1.5	43.4	1	0	0	40.422	0	0	1	3	0	1	0	0
51079	1	7	.	.	.	.	1	2	.	2	48	39	162	0	3.5	0.4	14	18	19	1.5	43.4	1	0	0	40.422	0	0	1	3	0	1	0	0
51079	1	8	.	.	.	.	1	2	.	2	48	39	162	0	3.5	0.4	14	18	19	1.5	43.4	1	0	0	40.422	0	0	1	3	0	1	0	0
51079	1	9	.	.	.	.	1	2	.	2	48	39	162	0	3.5	0.4	14	18	19	1.5	43.4	1	0	0	40.422	0	0	1	3	0	1	0	0
51079	1	9.17	.	.	11.4	.	0	0	.	2	48	39	162	0	3.5	0.4	14	18	19	1.5	43.4	1	0	0	40.422	0	0	1	3	0	1	0	0
51079	1	10	.	.	.	.	1	2	.	2	48	39	162	0	3.5	0.4	14	18	19	1.5	43.4	1	0	0	40.422	0	0	1	3	0	1	0	0
51079	1	11	.	.	.	.	1	2	.	2	48	39	162	0	3.5	0.4	14	18	19	1.5	43.4	1	0	0	40.422	0	0	1	3	0	1	0	0
51079	1	12	.	.	.	.	1	2	.	2	48	39	162	0	3.5	0.4	14	18	19	1.5	43.4	1	0	0	40.422	0	0	1	3	0	1	0	0
51079	1	13	.	.	.	.	1	2	.	2	48	39	162	0	3.5	0.4	14	18	19	1.5	43.4	1	0	0	40.422	0	0	1	3	0	1	0	0
51079	1	14	.	.	.	.	1	2	.	2	48	39	162	0	3.5	0.4	14	18	19	1.5	43.4	1	0	0	40.422	0	0	1	3	0	1	0	0
51079	1	15	.	.	.	.	1	2	.	2	48	39	162	0	3.5	0.4	14	18	19	1.5	43.4	1	0	0	40.422	0	0	1	3	0	1	0	0
51079	1	16	.	.	.	.	1	2	.	2	48	39	162	0	3.5	0.4	14	18	19	1.5	43.4	1	0	0	40.422	0	0	1	3	0	1	0	0
51079	1	17	.	.	.	.	1	2	.	2	48	39	162	0	3.5	0.4	14	18	19	1.5	43.4	1	0	0	40.422	0	0	1	3	0	1	0	0
51079	1	18	.	.	.	.	1	2	.	2	48	39	162	0	3.5	0.4	14	18	19	1.5	43.4	1	0	0	40.422	0	0	1	3	0	1	0	0
51079	1	19	.	.	.	.	1	2	.	2	48	39	162	0	3.5	0.4	14	18	19	1.5	43.4	1	0	0	40.422	0	0	1	3	0	1	0	0
51079	1	20	.	.	.	.	1	2	.	2	48	39	162	0	3.5	0.4	14	18	19	1.5	43.4	1	0	0	40.422	0	0	1	3	0	1	0	0
51079	1	21	.	.	.	.	1	2	.	2	48	39	162	0	3.5	0.4	14	18	19	1.5	43.4	1	0	0	40.422	0	0	1	3	0	1	0	0
51079	1	22	.	.	.	.	1	2	.	2	48	39	162	0	3.5	0.4	14	18	19	1.5	43.4	1	0	0	40.422	0	0	1	3	0	1	0	0
51079	1	23	.	.	.	.	1	2	.	2	48	39	162	0	3.5	0.4	14	18	19	1.5	43.4	1	0	0	40.422	0	0	1	3	0	1	0	0
51079	1	24	.	.	.	.	1	2	.	2	48	39	162	0	3.5	0.4	14	18	19	1.5	43.4	1	0	0	40.422	0	0	1	3	0	1	0	0
51081	1	0	24	1	.	1000	1	1	-2	1	32	31	160	1	3.6	0.4	36	18	7	0.4	158.3	0	0	0	36.544	0	0	1	1	0	1	0	0
51081	1	0	.	.	.	.	1	2	.	2	32	31	160	1	3.6	0.4	36	18	7	0.4	158.3	0	0	0	36.544	0	0	1	1	0	1	0	0
51081	1	1	.	.	.	.	1	2	.	2	32	31	160	1	3.6	0.4	36	18	7	0.4	158.3	0	0	0	36.544	0	0	1	1	0	1	0	0
51081	1	2	.	.	.	.	1	2	.	2	32	31	160	1	3.6	0.4	36	18	7	0.4	158.3	0	0	0	36.544	0	0	1	1	0	1	0	0
51081	1	3	.	.	.	.	1	2	.	2	32	31	160	1	3.6	0.4	36	18	7	0.4	158.3	0	0	0	36.544	0	0	1	1	0	1	0	0
51081	1	4	.	.	.	.	1	2	.	2	32	31	160	1	3.6	0.4	36	18	7	0.4	158.3	0	0	0	36.544	0	0	1	1	0	1	0	0
51081	1	5	.	.	.	.	1	2	.	2	32	31	160	1	3.6	0.4	36	18	7	0.4	158.3	0	0	0	36.544	0	0	1	1	0	1	0	0
51081	1	6	.	.	.	.	1	2	.	2	32	31	160	1	3.6	0.4	36	18	7	0.4	158.3	0	0	0	36.544	0	0	1	1	0	1	0	0
51081	1	7	.	.	.	.	1	2	.	2	32	31	160	1	3.6	0.4	36	18	7	0.4	158.3	0	0	0	36.544	0	0	1	1	0	1	0	0
51081	1	8	.	.	.	.	1	2	.	2	32	31	160	1	3.6	0.4	36	18	7	0.4	158.3	0	0	0	36.544	0	0	1	1	0	1	0	0
51081	1	9	.	.	.	.	1	2	.	2	32	31	160	1	3.6	0.4	36	18	7	0.4	158.3	0	0	0	36.544	0	0	1	1	0	1	0	0
51081	1	10	.	.	.	.	1	2	.	2	32	31	160	1	3.6	0.4	36	18	7	0.4	158.3	0	0	0	36.544	0	0	1	1	0	1	0	0
51081	1	11	.	.	.	.	1	2	.	2	32	31	160	1	3.6	0.4	36	18	7	0.4	158.3	0	0	0	36.544	0	0	1	1	0	1	0	0
51081	1	11	.	.	20.91	.	0	0	.	2	32	31	160	1	3.6	0.4	36	18	7	0.4	158.3	0	0	0	36.544	0	0	1	1	0	1	0	0
51081	1	12	.	.	.	.	1	2	.	2	32	31	160	1	3.6	0.4	36	18	7	0.4	158.3	0	0	0	36.544	0	0	1	1	0	1	0	0
51081	1	13	.	.	.	.	1	2	.	2	32	31	160	1	3.6	0.4	36	18	7	0.4	158.3	0	0	0	36.544	0	0	1	1	0	1	0	0
51081	1	14	.	.	.	.	1	2	.	2	32	31	160	1	3.6	0.4	36	18	7	0.4	158.3	0	0	0	36.544	0	0	1	1	0	1	0	0
51081	1	15	.	.	.	.	1	2	.	2	32	31	160	1	3.6	0.4	36	18	7	0.4	158.3	0	0	0	36.544	0	0	1	1	0	1	0	0
51081	1	16	.	.	.	.	1	2	.	2	32	31	160	1	3.6	0.4	36	18	7	0.4	158.3	0	0	0	36.544	0	0	1	1	0	1	0	0
51081	1	17	.	.	.	.	1	2	.	2	32	31	160	1	3.6	0.4	36	18	7	0.4	158.3	0	0	0	36.544	0	0	1	1	0	1	0	0
51081	1	18	.	.	.	.	1	2	.	2	32	31	160	1	3.6	0.4	36	18	7	0.4	158.3	0	0	0	36.544	0	0	1	1	0	1	0	0
51081	1	19	.	.	.	.	1	2	.	2	32	31	160	1	3.6	0.4	36	18	7	0.4	158.3	0	0	0	36.544	0	0	1	1	0	1	0	0
51081	1	20	.	.	.	.	1	2	.	2	32	31	160	1	3.6	0.4	36	18	7	0.4	158.3	0	0	0	36.544	0	0	1	1	0	1	0	0
51081	1	21	.	.	.	.	1	2	.	2	32	31	160	1	3.6	0.4	36	18	7	0.4	158.3	0	0	0	36.544	0	0	1	1	0	1	0	0
51081	1	22	.	.	.	.	1	2	.	2	32	31	160	1	3.6	0.4	36	18	7	0.4	158.3	0	0	0	36.544	0	0	1	1	0	1	0	0
51081	1	23	.	.	.	.	1	2	.	2	32	31	160	1	3.6	0.4	36	18	7	0.4	158.3	0	0	0	36.544	0	0	1	1	0	1	0	0
51081	1	24	.	.	.	.	1	2	.	2	32	31	160	1	3.6	0.4	36	18	7	0.4	158.3	0	0	0	36.544	0	0	1	1	0	1	0	0
51082	1	0	24	1	.	1000	1	1	-2	1	42	67	162	0	3.8	0.46	25	20	42	2.6	18.3	1	0	0	38.91	1	0	1	3	0	3	0	0
51082	1	0	.	.	.	.	1	2	.	2	42	67	162	0	3.8	0.46	25	20	42	2.6	18.3	1	0	0	38.91	1	0	1	3	0	3	0	0
51082	1	1	.	.	.	.	1	2	.	2	42	67	162	0	3.8	0.46	25	20	42	2.6	18.3	1	0	0	38.91	1	0	1	3	0	3	0	0
51082	1	2	.	.	.	.	1	2	.	2	42	67	162	0	3.8	0.46	25	20	42	2.6	18.3	1	0	0	38.91	1	0	1	3	0	3	0	0
51082	1	3	.	.	.	.	1	2	.	2	42	67	162	0	3.8	0.46	25	20	42	2.6	18.3	1	0	0	38.91	1	0	1	3	0	3	0	0
51082	1	4	.	.	.	.	1	2	.	2	42	67	162	0	3.8	0.46	25	20	42	2.6	18.3	1	0	0	38.91	1	0	1	3	0	3	0	0
51082	1	5	.	.	.	.	1	2	.	2	42	67	162	0	3.8	0.46	25	20	42	2.6	18.3	1	0	0	38.91	1	0	1	3	0	3	0	0
51082	1	6	.	.	.	.	1	2	.	2	42	67	162	0	3.8	0.46	25	20	42	2.6	18.3	1	0	0	38.91	1	0	1	3	0	3	0	0
51082	1	7	.	.	.	.	1	2	.	2	42	67	162	0	3.8	0.46	25	20	42	2.6	18.3	1	0	0	38.91	1	0	1	3	0	3	0	0
51082	1	8	.	.	.	.	1	2	.	2	42	67	162	0	3.8	0.46	25	20	42	2.6	18.3	1	0	0	38.91	1	0	1	3	0	3	0	0
51082	1	9	.	.	.	.	1	2	.	2	42	67	162	0	3.8	0.46	25	20	42	2.6	18.3	1	0	0	38.91	1	0	1	3	0	3	0	0
51082	1	9.92	.	.	12.56	.	0	0	.	2	42	67	162	0	3.8	0.46	25	20	42	2.6	18.3	1	0	0	38.91	1	0	1	3	0	3	0	0
51082	1	10	.	.	.	.	1	2	.	2	42	67	162	0	3.8	0.46	25	20	42	2.6	18.3	1	0	0	38.91	1	0	1	3	0	3	0	0
51082	1	11	.	.	.	.	1	2	.	2	42	67	162	0	3.8	0.46	25	20	42	2.6	18.3	1	0	0	38.91	1	0	1	3	0	3	0	0
51082	1	12	.	.	.	.	1	2	.	2	42	67	162	0	3.8	0.46	25	20	42	2.6	18.3	1	0	0	38.91	1	0	1	3	0	3	0	0
51082	1	13	.	.	.	.	1	2	.	2	42	67	162	0	3.8	0.46	25	20	42	2.6	18.3	1	0	0	38.91	1	0	1	3	0	3	0	0
51082	1	14	.	.	.	.	1	2	.	2	42	67	162	0	3.8	0.46	25	20	42	2.6	18.3	1	0	0	38.91	1	0	1	3	0	3	0	0
51082	1	15	.	.	.	.	1	2	.	2	42	67	162	0	3.8	0.46	25	20	42	2.6	18.3	1	0	0	38.91	1	0	1	3	0	3	0	0
51082	1	16	.	.	.	.	1	2	.	2	42	67	162	0	3.8	0.46	25	20	42	2.6	18.3	1	0	0	38.91	1	0	1	3	0	3	0	0
51082	1	17	.	.	.	.	1	2	.	2	42	67	162	0	3.8	0.46	25	20	42	2.6	18.3	1	0	0	38.91	1	0	1	3	0	3	0	0
51082	1	18	.	.	.	.	1	2	.	2	42	67	162	0	3.8	0.46	25	20	42	2.6	18.3	1	0	0	38.91	1	0	1	3	0	3	0	0
51082	1	19	.	.	.	.	1	2	.	2	42	67	162	0	3.8	0.46	25	20	42	2.6	18.3	1	0	0	38.91	1	0	1	3	0	3	0	0
51082	1	20	.	.	.	.	1	2	.	2	42	67	162	0	3.8	0.46	25	20	42	2.6	18.3	1	0	0	38.91	1	0	1	3	0	3	0	0
51082	1	21	.	.	.	.	1	2	.	2	42	67	162	0	3.8	0.46	25	20	42	2.6	18.3	1	0	0	38.91	1	0	1	3	0	3	0	0
51082	1	22	.	.	.	.	1	2	.	2	42	67	162	0	3.8	0.46	25	20	42	2.6	18.3	1	0	0	38.91	1	0	1	3	0	3	0	0
51082	1	23	.	.	.	.	1	2	.	2	42	67	162	0	3.8	0.46	25	20	42	2.6	18.3	1	0	0	38.91	1	0	1	3	0	3	0	0
51082	1	24	.	.	.	.	1	2	.	2	42	67	162	0	3.8	0.46	25	20	42	2.6	18.3	1	0	0	38.91	1	0	1	3	0	3	0	0
51084	1	0	24	1	.	1250	1	1	-2	1	46	25	166	1	3.4	0.32	31	32	8	0.6	139.7	0	0	0	43.844	0	0	1	1	0	1	0	0
51084	1	0	.	.	.	.	1	2	.	2	46	25	166	1	3.4	0.32	31	32	8	0.6	139.7	0	0	0	43.844	0	0	1	1	0	1	0	0
51084	1	1	.	.	.	.	1	2	.	2	46	25	166	1	3.4	0.32	31	32	8	0.6	139.7	0	0	0	43.844	0	0	1	1	0	1	0	0
51084	1	2	.	.	.	.	1	2	.	2	46	25	166	1	3.4	0.32	31	32	8	0.6	139.7	0	0	0	43.844	0	0	1	1	0	1	0	0
51084	1	3	.	.	.	.	1	2	.	2	46	25	166	1	3.4	0.32	31	32	8	0.6	139.7	0	0	0	43.844	0	0	1	1	0	1	0	0
51084	1	4	.	.	.	.	1	2	.	2	46	25	166	1	3.4	0.32	31	32	8	0.6	139.7	0	0	0	43.844	0	0	1	1	0	1	0	0
51084	1	5	.	.	.	.	1	2	.	2	46	25	166	1	3.4	0.32	31	32	8	0.6	139.7	0	0	0	43.844	0	0	1	1	0	1	0	0
51084	1	6	.	.	.	.	1	2	.	2	46	25	166	1	3.4	0.32	31	32	8	0.6	139.7	0	0	0	43.844	0	0	1	1	0	1	0	0
51084	1	7	.	.	.	.	1	2	.	2	46	25	166	1	3.4	0.32	31	32	8	0.6	139.7	0	0	0	43.844	0	0	1	1	0	1	0	0
51084	1	8	.	.	.	.	1	2	.	2	46	25	166	1	3.4	0.32	31	32	8	0.6	139.7	0	0	0	43.844	0	0	1	1	0	1	0	0
51084	1	9	.	.	.	.	1	2	.	2	46	25	166	1	3.4	0.32	31	32	8	0.6	139.7	0	0	0	43.844	0	0	1	1	0	1	0	0
51084	1	10	.	.	.	.	1	2	.	2	46	25	166	1	3.4	0.32	31	32	8	0.6	139.7	0	0	0	43.844	0	0	1	1	0	1	0	0
51084	1	11	.	.	.	.	1	2	.	2	46	25	166	1	3.4	0.32	31	32	8	0.6	139.7	0	0	0	43.844	0	0	1	1	0	1	0	0
51084	1	11.25	.	.	8.04	.	0	0	.	2	46	25	166	1	3.4	0.32	31	32	8	0.6	139.7	0	0	0	43.844	0	0	1	1	0	1	0	0
51084	1	12	.	.	.	.	1	2	.	2	46	25	166	1	3.4	0.32	31	32	8	0.6	139.7	0	0	0	43.844	0	0	1	1	0	1	0	0
51084	1	13	.	.	.	.	1	2	.	2	46	25	166	1	3.4	0.32	31	32	8	0.6	139.7	0	0	0	43.844	0	0	1	1	0	1	0	0
51084	1	14	.	.	.	.	1	2	.	2	46	25	166	1	3.4	0.32	31	32	8	0.6	139.7	0	0	0	43.844	0	0	1	1	0	1	0	0
51084	1	15	.	.	.	.	1	2	.	2	46	25	166	1	3.4	0.32	31	32	8	0.6	139.7	0	0	0	43.844	0	0	1	1	0	1	0	0
51084	1	16	.	.	.	.	1	2	.	2	46	25	166	1	3.4	0.32	31	32	8	0.6	139.7	0	0	0	43.844	0	0	1	1	0	1	0	0
51084	1	17	.	.	.	.	1	2	.	2	46	25	166	1	3.4	0.32	31	32	8	0.6	139.7	0	0	0	43.844	0	0	1	1	0	1	0	0
51084	1	18	.	.	.	.	1	2	.	2	46	25	166	1	3.4	0.32	31	32	8	0.6	139.7	0	0	0	43.844	0	0	1	1	0	1	0	0
51084	1	19	.	.	.	.	1	2	.	2	46	25	166	1	3.4	0.32	31	32	8	0.6	139.7	0	0	0	43.844	0	0	1	1	0	1	0	0
51084	1	20	.	.	.	.	1	2	.	2	46	25	166	1	3.4	0.32	31	32	8	0.6	139.7	0	0	0	43.844	0	0	1	1	0	1	0	0
51084	1	21	.	.	.	.	1	2	.	2	46	25	166	1	3.4	0.32	31	32	8	0.6	139.7	0	0	0	43.844	0	0	1	1	0	1	0	0
51084	1	22	.	.	.	.	1	2	.	2	46	25	166	1	3.4	0.32	31	32	8	0.6	139.7	0	0	0	43.844	0	0	1	1	0	1	0	0
51084	1	23	.	.	.	.	1	2	.	2	46	25	166	1	3.4	0.32	31	32	8	0.6	139.7	0	0	0	43.844	0	0	1	1	0	1	0	0
51084	1	24	.	.	.	.	1	2	.	2	46	25	166	1	3.4	0.32	31	32	8	0.6	139.7	0	0	0	43.844	0	0	1	1	0	1	0	0
51086	1	0	24	1	.	1200	1	1	-2	1	56	36	175	1	3.8	0.39	31	32	8	0.6	129.3	0	0	0	50.317	0	0	1	1	0	1	0	0
51086	1	0	.	.	.	.	1	2	.	2	56	36	175	1	3.8	0.39	31	32	8	0.6	129.3	0	0	0	50.317	0	0	1	1	0	1	0	0
51086	1	1	.	.	.	.	1	2	.	2	56	36	175	1	3.8	0.39	31	32	8	0.6	129.3	0	0	0	50.317	0	0	1	1	0	1	0	0
51086	1	2	.	.	.	.	1	2	.	2	56	36	175	1	3.8	0.39	31	32	8	0.6	129.3	0	0	0	50.317	0	0	1	1	0	1	0	0
51086	1	3	.	.	.	.	1	2	.	2	56	36	175	1	3.8	0.39	31	32	8	0.6	129.3	0	0	0	50.317	0	0	1	1	0	1	0	0
51086	1	4	.	.	.	.	1	2	.	2	56	36	175	1	3.8	0.39	31	32	8	0.6	129.3	0	0	0	50.317	0	0	1	1	0	1	0	0
51086	1	5	.	.	.	.	1	2	.	2	56	36	175	1	3.8	0.39	31	32	8	0.6	129.3	0	0	0	50.317	0	0	1	1	0	1	0	0
51086	1	6	.	.	.	.	1	2	.	2	56	36	175	1	3.8	0.39	31	32	8	0.6	129.3	0	0	0	50.317	0	0	1	1	0	1	0	0
51086	1	7	.	.	.	.	1	2	.	2	56	36	175	1	3.8	0.39	31	32	8	0.6	129.3	0	0	0	50.317	0	0	1	1	0	1	0	0
51086	1	8	.	.	.	.	1	2	.	2	56	36	175	1	3.8	0.39	31	32	8	0.6	129.3	0	0	0	50.317	0	0	1	1	0	1	0	0
51086	1	9	.	.	.	.	1	2	.	2	56	36	175	1	3.8	0.39	31	32	8	0.6	129.3	0	0	0	50.317	0	0	1	1	0	1	0	0
51086	1	10	.	.	.	.	1	2	.	2	56	36	175	1	3.8	0.39	31	32	8	0.6	129.3	0	0	0	50.317	0	0	1	1	0	1	0	0
51086	1	10	.	.	18.8	.	0	0	.	2	56	36	175	1	3.8	0.39	31	32	8	0.6	129.3	0	0	0	50.317	0	0	1	1	0	1	0	0
51086	1	11	.	.	.	.	1	2	.	2	56	36	175	1	3.8	0.39	31	32	8	0.6	129.3	0	0	0	50.317	0	0	1	1	0	1	0	0
51086	1	12	.	.	.	.	1	2	.	2	56	36	175	1	3.8	0.39	31	32	8	0.6	129.3	0	0	0	50.317	0	0	1	1	0	1	0	0
51086	1	13	.	.	.	.	1	2	.	2	56	36	175	1	3.8	0.39	31	32	8	0.6	129.3	0	0	0	50.317	0	0	1	1	0	1	0	0
51086	1	14	.	.	.	.	1	2	.	2	56	36	175	1	3.8	0.39	31	32	8	0.6	129.3	0	0	0	50.317	0	0	1	1	0	1	0	0
51086	1	15	.	.	.	.	1	2	.	2	56	36	175	1	3.8	0.39	31	32	8	0.6	129.3	0	0	0	50.317	0	0	1	1	0	1	0	0
51086	1	16	.	.	.	.	1	2	.	2	56	36	175	1	3.8	0.39	31	32	8	0.6	129.3	0	0	0	50.317	0	0	1	1	0	1	0	0
51086	1	17	.	.	.	.	1	2	.	2	56	36	175	1	3.8	0.39	31	32	8	0.6	129.3	0	0	0	50.317	0	0	1	1	0	1	0	0
51086	1	18	.	.	.	.	1	2	.	2	56	36	175	1	3.8	0.39	31	32	8	0.6	129.3	0	0	0	50.317	0	0	1	1	0	1	0	0
51086	1	19	.	.	.	.	1	2	.	2	56	36	175	1	3.8	0.39	31	32	8	0.6	129.3	0	0	0	50.317	0	0	1	1	0	1	0	0
51086	1	20	.	.	.	.	1	2	.	2	56	36	175	1	3.8	0.39	31	32	8	0.6	129.3	0	0	0	50.317	0	0	1	1	0	1	0	0
51086	1	21	.	.	.	.	1	2	.	2	56	36	175	1	3.8	0.39	31	32	8	0.6	129.3	0	0	0	50.317	0	0	1	1	0	1	0	0
51086	1	22	.	.	.	.	1	2	.	2	56	36	175	1	3.8	0.39	31	32	8	0.6	129.3	0	0	0	50.317	0	0	1	1	0	1	0	0
51086	1	23	.	.	.	.	1	2	.	2	56	36	175	1	3.8	0.39	31	32	8	0.6	129.3	0	0	0	50.317	0	0	1	1	0	1	0	0
51086	1	24	.	.	.	.	1	2	.	2	56	36	175	1	3.8	0.39	31	32	8	0.6	129.3	0	0	0	50.317	0	0	1	1	0	1	0	0
51088	1	0	24	1	.	1500	1	1	-2	1	75	44	165	0	3	0.4	29	26	10	0.7	104.8	0	0	0	48.645	0	0	1	1	0	1	0	1
51088	1	0	.	.	.	.	1	2	.	2	75	44	165	0	3	0.4	29	26	10	0.7	104.8	0	0	0	48.645	0	0	1	1	0	1	0	1
51088	1	1	.	.	.	.	1	2	.	2	75	44	165	0	3	0.4	29	26	10	0.7	104.8	0	0	0	48.645	0	0	1	1	0	1	0	1
51088	1	2	.	.	.	.	1	2	.	2	75	44	165	0	3	0.4	29	26	10	0.7	104.8	0	0	0	48.645	0	0	1	1	0	1	0	1
51088	1	3	.	.	.	.	1	2	.	2	75	44	165	0	3	0.4	29	26	10	0.7	104.8	0	0	0	48.645	0	0	1	1	0	1	0	1
51088	1	4	.	.	.	.	1	2	.	2	75	44	165	0	3	0.4	29	26	10	0.7	104.8	0	0	0	48.645	0	0	1	1	0	1	0	1
51088	1	5	.	.	.	.	1	2	.	2	75	44	165	0	3	0.4	29	26	10	0.7	104.8	0	0	0	48.645	0	0	1	1	0	1	0	1
51088	1	6	.	.	.	.	1	2	.	2	75	44	165	0	3	0.4	29	26	10	0.7	104.8	0	0	0	48.645	0	0	1	1	0	1	0	1
51088	1	7	.	.	.	.	1	2	.	2	75	44	165	0	3	0.4	29	26	10	0.7	104.8	0	0	0	48.645	0	0	1	1	0	1	0	1
51088	1	8	.	.	.	.	1	2	.	2	75	44	165	0	3	0.4	29	26	10	0.7	104.8	0	0	0	48.645	0	0	1	1	0	1	0	1
51088	1	9	.	.	.	.	1	2	.	2	75	44	165	0	3	0.4	29	26	10	0.7	104.8	0	0	0	48.645	0	0	1	1	0	1	0	1
51088	1	10	.	.	.	.	1	2	.	2	75	44	165	0	3	0.4	29	26	10	0.7	104.8	0	0	0	48.645	0	0	1	1	0	1	0	1
51088	1	11	.	.	.	.	1	2	.	2	75	44	165	0	3	0.4	29	26	10	0.7	104.8	0	0	0	48.645	0	0	1	1	0	1	0	1
51088	1	12	.	.	.	.	1	2	.	2	75	44	165	0	3	0.4	29	26	10	0.7	104.8	0	0	0	48.645	0	0	1	1	0	1	0	1
51088	1	13	.	.	.	.	1	2	.	2	75	44	165	0	3	0.4	29	26	10	0.7	104.8	0	0	0	48.645	0	0	1	1	0	1	0	1
51088	1	13	.	.	16.43	.	0	0	.	2	75	44	165	0	3	0.4	29	26	10	0.7	104.8	0	0	0	48.645	0	0	1	1	0	1	0	1
51088	1	14	.	.	.	.	1	2	.	2	75	44	165	0	3	0.4	29	26	10	0.7	104.8	0	0	0	48.645	0	0	1	1	0	1	0	1
51088	1	15	.	.	.	.	1	2	.	2	75	44	165	0	3	0.4	29	26	10	0.7	104.8	0	0	0	48.645	0	0	1	1	0	1	0	1
51088	1	16	.	.	.	.	1	2	.	2	75	44	165	0	3	0.4	29	26	10	0.7	104.8	0	0	0	48.645	0	0	1	1	0	1	0	1
51088	1	17	.	.	.	.	1	2	.	2	75	44	165	0	3	0.4	29	26	10	0.7	104.8	0	0	0	48.645	0	0	1	1	0	1	0	1
51088	1	18	.	.	.	.	1	2	.	2	75	44	165	0	3	0.4	29	26	10	0.7	104.8	0	0	0	48.645	0	0	1	1	0	1	0	1
51088	1	19	.	.	.	.	1	2	.	2	75	44	165	0	3	0.4	29	26	10	0.7	104.8	0	0	0	48.645	0	0	1	1	0	1	0	1
51088	1	20	.	.	.	.	1	2	.	2	75	44	165	0	3	0.4	29	26	10	0.7	104.8	0	0	0	48.645	0	0	1	1	0	1	0	1
51088	1	21	.	.	.	.	1	2	.	2	75	44	165	0	3	0.4	29	26	10	0.7	104.8	0	0	0	48.645	0	0	1	1	0	1	0	1
51088	1	22	.	.	.	.	1	2	.	2	75	44	165	0	3	0.4	29	26	10	0.7	104.8	0	0	0	48.645	0	0	1	1	0	1	0	1
51088	1	23	.	.	.	.	1	2	.	2	75	44	165	0	3	0.4	29	26	10	0.7	104.8	0	0	0	48.645	0	0	1	1	0	1	0	1
51088	1	24	.	.	.	.	1	2	.	2	75	44	165	0	3	0.4	29	26	10	0.7	104.8	0	0	0	48.645	0	0	1	1	0	1	0	1
51089	1	0	24	1	.	1500	1	1	-2	1	67	52	158	0	3	0.4	29	26	10	0.7	104.8	1	0	0	43.318	0	0	1	3	0	1	0	1
51089	1	0	.	.	.	.	1	2	.	2	67	52	158	0	3	0.4	29	26	10	0.7	104.8	1	0	0	43.318	0	0	1	3	0	1	0	1
51089	1	1	.	.	.	.	1	2	.	2	67	52	158	0	3	0.4	29	26	10	0.7	104.8	1	0	0	43.318	0	0	1	3	0	1	0	1
51089	1	2	.	.	.	.	1	2	.	2	67	52	158	0	3	0.4	29	26	10	0.7	104.8	1	0	0	43.318	0	0	1	3	0	1	0	1
51089	1	3	.	.	.	.	1	2	.	2	67	52	158	0	3	0.4	29	26	10	0.7	104.8	1	0	0	43.318	0	0	1	3	0	1	0	1
51089	1	4	.	.	.	.	1	2	.	2	67	52	158	0	3	0.4	29	26	10	0.7	104.8	1	0	0	43.318	0	0	1	3	0	1	0	1
51089	1	5	.	.	.	.	1	2	.	2	67	52	158	0	3	0.4	29	26	10	0.7	104.8	1	0	0	43.318	0	0	1	3	0	1	0	1
51089	1	6	.	.	.	.	1	2	.	2	67	52	158	0	3	0.4	29	26	10	0.7	104.8	1	0	0	43.318	0	0	1	3	0	1	0	1
51089	1	7	.	.	.	.	1	2	.	2	67	52	158	0	3	0.4	29	26	10	0.7	104.8	1	0	0	43.318	0	0	1	3	0	1	0	1
51089	1	8	.	.	.	.	1	2	.	2	67	52	158	0	3	0.4	29	26	10	0.7	104.8	1	0	0	43.318	0	0	1	3	0	1	0	1
51089	1	9	.	.	.	.	1	2	.	2	67	52	158	0	3	0.4	29	26	10	0.7	104.8	1	0	0	43.318	0	0	1	3	0	1	0	1
51089	1	10	.	.	.	.	1	2	.	2	67	52	158	0	3	0.4	29	26	10	0.7	104.8	1	0	0	43.318	0	0	1	3	0	1	0	1
51089	1	11	.	.	.	.	1	2	.	2	67	52	158	0	3	0.4	29	26	10	0.7	104.8	1	0	0	43.318	0	0	1	3	0	1	0	1
51089	1	12	.	.	.	.	1	2	.	2	67	52	158	0	3	0.4	29	26	10	0.7	104.8	1	0	0	43.318	0	0	1	3	0	1	0	1
51089	1	12.42	.	.	22.74	.	0	0	.	2	67	52	158	0	3	0.4	29	26	10	0.7	104.8	1	0	0	43.318	0	0	1	3	0	1	0	1
51089	1	13	.	.	.	.	1	2	.	2	67	52	158	0	3	0.4	29	26	10	0.7	104.8	1	0	0	43.318	0	0	1	3	0	1	0	1
51089	1	14	.	.	.	.	1	2	.	2	67	52	158	0	3	0.4	29	26	10	0.7	104.8	1	0	0	43.318	0	0	1	3	0	1	0	1
51089	1	15	.	.	.	.	1	2	.	2	67	52	158	0	3	0.4	29	26	10	0.7	104.8	1	0	0	43.318	0	0	1	3	0	1	0	1
51089	1	16	.	.	.	.	1	2	.	2	67	52	158	0	3	0.4	29	26	10	0.7	104.8	1	0	0	43.318	0	0	1	3	0	1	0	1
51089	1	17	.	.	.	.	1	2	.	2	67	52	158	0	3	0.4	29	26	10	0.7	104.8	1	0	0	43.318	0	0	1	3	0	1	0	1
51089	1	18	.	.	.	.	1	2	.	2	67	52	158	0	3	0.4	29	26	10	0.7	104.8	1	0	0	43.318	0	0	1	3	0	1	0	1
51089	1	19	.	.	.	.	1	2	.	2	67	52	158	0	3	0.4	29	26	10	0.7	104.8	1	0	0	43.318	0	0	1	3	0	1	0	1
51089	1	20	.	.	.	.	1	2	.	2	67	52	158	0	3	0.4	29	26	10	0.7	104.8	1	0	0	43.318	0	0	1	3	0	1	0	1
51089	1	21	.	.	.	.	1	2	.	2	67	52	158	0	3	0.4	29	26	10	0.7	104.8	1	0	0	43.318	0	0	1	3	0	1	0	1
51089	1	22	.	.	.	.	1	2	.	2	67	52	158	0	3	0.4	29	26	10	0.7	104.8	1	0	0	43.318	0	0	1	3	0	1	0	1
51089	1	23	.	.	.	.	1	2	.	2	67	52	158	0	3	0.4	29	26	10	0.7	104.8	1	0	0	43.318	0	0	1	3	0	1	0	1
51089	1	24	.	.	.	.	1	2	.	2	67	52	158	0	3	0.4	29	26	10	0.7	104.8	1	0	0	43.318	0	0	1	3	0	1	0	1
51096	1	0	24	1	.	1250	1	1	-2	1	45	52	160	1	3.4	0.54	29	51	13	0.7	108.5	0	0	1	41.835	0	0	1	1	0	2	0	0
51096	1	0	.	.	.	.	1	2	.	2	45	52	160	1	3.4	0.54	29	51	13	0.7	108.5	0	0	1	41.835	0	0	1	1	0	2	0	0
51096	1	1	.	.	.	.	1	2	.	2	45	52	160	1	3.4	0.54	29	51	13	0.7	108.5	0	0	1	41.835	0	0	1	1	0	2	0	0
51096	1	2	.	.	.	.	1	2	.	2	45	52	160	1	3.4	0.54	29	51	13	0.7	108.5	0	0	1	41.835	0	0	1	1	0	2	0	0
51096	1	3	.	.	.	.	1	2	.	2	45	52	160	1	3.4	0.54	29	51	13	0.7	108.5	0	0	1	41.835	0	0	1	1	0	2	0	0
51096	1	4	.	.	.	.	1	2	.	2	45	52	160	1	3.4	0.54	29	51	13	0.7	108.5	0	0	1	41.835	0	0	1	1	0	2	0	0
51096	1	5	.	.	.	.	1	2	.	2	45	52	160	1	3.4	0.54	29	51	13	0.7	108.5	0	0	1	41.835	0	0	1	1	0	2	0	0
51096	1	6	.	.	.	.	1	2	.	2	45	52	160	1	3.4	0.54	29	51	13	0.7	108.5	0	0	1	41.835	0	0	1	1	0	2	0	0
51096	1	7	.	.	.	.	1	2	.	2	45	52	160	1	3.4	0.54	29	51	13	0.7	108.5	0	0	1	41.835	0	0	1	1	0	2	0	0
51096	1	8	.	.	.	.	1	2	.	2	45	52	160	1	3.4	0.54	29	51	13	0.7	108.5	0	0	1	41.835	0	0	1	1	0	2	0	0
51096	1	9	.	.	.	.	1	2	.	2	45	52	160	1	3.4	0.54	29	51	13	0.7	108.5	0	0	1	41.835	0	0	1	1	0	2	0	0
51096	1	10	.	.	.	.	1	2	.	2	45	52	160	1	3.4	0.54	29	51	13	0.7	108.5	0	0	1	41.835	0	0	1	1	0	2	0	0
51096	1	10.25	.	.	17.2	.	0	0	.	2	45	52	160	1	3.4	0.54	29	51	13	0.7	108.5	0	0	1	41.835	0	0	1	1	0	2	0	0
51096	1	11	.	.	.	.	1	2	.	2	45	52	160	1	3.4	0.54	29	51	13	0.7	108.5	0	0	1	41.835	0	0	1	1	0	2	0	0
51096	1	12	.	.	.	.	1	2	.	2	45	52	160	1	3.4	0.54	29	51	13	0.7	108.5	0	0	1	41.835	0	0	1	1	0	2	0	0
51096	1	13	.	.	.	.	1	2	.	2	45	52	160	1	3.4	0.54	29	51	13	0.7	108.5	0	0	1	41.835	0	0	1	1	0	2	0	0
51096	1	14	.	.	.	.	1	2	.	2	45	52	160	1	3.4	0.54	29	51	13	0.7	108.5	0	0	1	41.835	0	0	1	1	0	2	0	0
51096	1	15	.	.	.	.	1	2	.	2	45	52	160	1	3.4	0.54	29	51	13	0.7	108.5	0	0	1	41.835	0	0	1	1	0	2	0	0
51096	1	16	.	.	.	.	1	2	.	2	45	52	160	1	3.4	0.54	29	51	13	0.7	108.5	0	0	1	41.835	0	0	1	1	0	2	0	0
51096	1	17	.	.	.	.	1	2	.	2	45	52	160	1	3.4	0.54	29	51	13	0.7	108.5	0	0	1	41.835	0	0	1	1	0	2	0	0
51096	1	18	.	.	.	.	1	2	.	2	45	52	160	1	3.4	0.54	29	51	13	0.7	108.5	0	0	1	41.835	0	0	1	1	0	2	0	0
51096	1	19	.	.	.	.	1	2	.	2	45	52	160	1	3.4	0.54	29	51	13	0.7	108.5	0	0	1	41.835	0	0	1	1	0	2	0	0
51096	1	20	.	.	.	.	1	2	.	2	45	52	160	1	3.4	0.54	29	51	13	0.7	108.5	0	0	1	41.835	0	0	1	1	0	2	0	0
51096	1	21	.	.	.	.	1	2	.	2	45	52	160	1	3.4	0.54	29	51	13	0.7	108.5	0	0	1	41.835	0	0	1	1	0	2	0	0
51096	1	22	.	.	.	.	1	2	.	2	45	52	160	1	3.4	0.54	29	51	13	0.7	108.5	0	0	1	41.835	0	0	1	1	0	2	0	0
51096	1	23	.	.	.	.	1	2	.	2	45	52	160	1	3.4	0.54	29	51	13	0.7	108.5	0	0	1	41.835	0	0	1	1	0	2	0	0
51096	1	24	.	.	.	.	1	2	.	2	45	52	160	1	3.4	0.54	29	51	13	0.7	108.5	0	0	1	41.835	0	0	1	1	0	2	0	0
51097	1	0	24	1	.	1600	1	1	-2	1	60	44	170	1	2.7	0.23	27	25	9	0.7	114.8	0	0	1	50.61	0	0	1	1	0	2	0	1
51097	1	0	.	.	.	.	1	2	.	2	60	44	170	1	2.7	0.23	27	25	9	0.7	114.8	0	0	1	50.61	0	0	1	1	0	2	0	1
51097	1	1	.	.	.	.	1	2	.	2	60	44	170	1	2.7	0.23	27	25	9	0.7	114.8	0	0	1	50.61	0	0	1	1	0	2	0	1
51097	1	2	.	.	.	.	1	2	.	2	60	44	170	1	2.7	0.23	27	25	9	0.7	114.8	0	0	1	50.61	0	0	1	1	0	2	0	1
51097	1	3	.	.	.	.	1	2	.	2	60	44	170	1	2.7	0.23	27	25	9	0.7	114.8	0	0	1	50.61	0	0	1	1	0	2	0	1
51097	1	4	.	.	.	.	1	2	.	2	60	44	170	1	2.7	0.23	27	25	9	0.7	114.8	0	0	1	50.61	0	0	1	1	0	2	0	1
51097	1	5	.	.	.	.	1	2	.	2	60	44	170	1	2.7	0.23	27	25	9	0.7	114.8	0	0	1	50.61	0	0	1	1	0	2	0	1
51097	1	6	.	.	.	.	1	2	.	2	60	44	170	1	2.7	0.23	27	25	9	0.7	114.8	0	0	1	50.61	0	0	1	1	0	2	0	1
51097	1	7	.	.	.	.	1	2	.	2	60	44	170	1	2.7	0.23	27	25	9	0.7	114.8	0	0	1	50.61	0	0	1	1	0	2	0	1
51097	1	8	.	.	.	.	1	2	.	2	60	44	170	1	2.7	0.23	27	25	9	0.7	114.8	0	0	1	50.61	0	0	1	1	0	2	0	1
51097	1	9	.	.	.	.	1	2	.	2	60	44	170	1	2.7	0.23	27	25	9	0.7	114.8	0	0	1	50.61	0	0	1	1	0	2	0	1
51097	1	10	.	.	.	.	1	2	.	2	60	44	170	1	2.7	0.23	27	25	9	0.7	114.8	0	0	1	50.61	0	0	1	1	0	2	0	1
51097	1	11	.	.	.	.	1	2	.	2	60	44	170	1	2.7	0.23	27	25	9	0.7	114.8	0	0	1	50.61	0	0	1	1	0	2	0	1
51097	1	11	.	.	10.93	.	0	0	.	2	60	44	170	1	2.7	0.23	27	25	9	0.7	114.8	0	0	1	50.61	0	0	1	1	0	2	0	1
51097	1	12	.	.	.	.	1	2	.	2	60	44	170	1	2.7	0.23	27	25	9	0.7	114.8	0	0	1	50.61	0	0	1	1	0	2	0	1
51097	1	13	.	.	.	.	1	2	.	2	60	44	170	1	2.7	0.23	27	25	9	0.7	114.8	0	0	1	50.61	0	0	1	1	0	2	0	1
51097	1	14	.	.	.	.	1	2	.	2	60	44	170	1	2.7	0.23	27	25	9	0.7	114.8	0	0	1	50.61	0	0	1	1	0	2	0	1
51097	1	15	.	.	.	.	1	2	.	2	60	44	170	1	2.7	0.23	27	25	9	0.7	114.8	0	0	1	50.61	0	0	1	1	0	2	0	1
51097	1	16	.	.	.	.	1	2	.	2	60	44	170	1	2.7	0.23	27	25	9	0.7	114.8	0	0	1	50.61	0	0	1	1	0	2	0	1
51097	1	17	.	.	.	.	1	2	.	2	60	44	170	1	2.7	0.23	27	25	9	0.7	114.8	0	0	1	50.61	0	0	1	1	0	2	0	1
51097	1	18	.	.	.	.	1	2	.	2	60	44	170	1	2.7	0.23	27	25	9	0.7	114.8	0	0	1	50.61	0	0	1	1	0	2	0	1
51097	1	19	.	.	.	.	1	2	.	2	60	44	170	1	2.7	0.23	27	25	9	0.7	114.8	0	0	1	50.61	0	0	1	1	0	2	0	1
51097	1	20	.	.	.	.	1	2	.	2	60	44	170	1	2.7	0.23	27	25	9	0.7	114.8	0	0	1	50.61	0	0	1	1	0	2	0	1
51097	1	21	.	.	.	.	1	2	.	2	60	44	170	1	2.7	0.23	27	25	9	0.7	114.8	0	0	1	50.61	0	0	1	1	0	2	0	1
51097	1	22	.	.	.	.	1	2	.	2	60	44	170	1	2.7	0.23	27	25	9	0.7	114.8	0	0	1	50.61	0	0	1	1	0	2	0	1
51097	1	23	.	.	.	.	1	2	.	2	60	44	170	1	2.7	0.23	27	25	9	0.7	114.8	0	0	1	50.61	0	0	1	1	0	2	0	1
51097	1	24	.	.	.	.	1	2	.	2	60	44	170	1	2.7	0.23	27	25	9	0.7	114.8	0	0	1	50.61	0	0	1	1	0	2	0	1
51108	1	0	24	1	.	1000	1	1	-2	1	45	51	163	1	2.45	0.35	40	18	3	0.4	137.5	0	0	1	42.636	0	0	1	1	0	2	0	1
51108	1	0	.	.	.	.	1	2	.	2	45	51	163	1	2.45	0.35	40	18	3	0.4	137.5	0	0	1	42.636	0	0	1	1	0	2	0	1
51108	1	1	.	.	.	.	1	2	.	2	45	51	163	1	2.45	0.35	40	18	3	0.4	137.5	0	0	1	42.636	0	0	1	1	0	2	0	1
51108	1	2	.	.	.	.	1	2	.	2	45	51	163	1	2.45	0.35	40	18	3	0.4	137.5	0	0	1	42.636	0	0	1	1	0	2	0	1
51108	1	3	.	.	.	.	1	2	.	2	45	51	163	1	2.45	0.35	40	18	3	0.4	137.5	0	0	1	42.636	0	0	1	1	0	2	0	1
51108	1	4	.	.	.	.	1	2	.	2	45	51	163	1	2.45	0.35	40	18	3	0.4	137.5	0	0	1	42.636	0	0	1	1	0	2	0	1
51108	1	5	.	.	.	.	1	2	.	2	45	51	163	1	2.45	0.35	40	18	3	0.4	137.5	0	0	1	42.636	0	0	1	1	0	2	0	1
51108	1	6	.	.	.	.	1	2	.	2	45	51	163	1	2.45	0.35	40	18	3	0.4	137.5	0	0	1	42.636	0	0	1	1	0	2	0	1
51108	1	7	.	.	.	.	1	2	.	2	45	51	163	1	2.45	0.35	40	18	3	0.4	137.5	0	0	1	42.636	0	0	1	1	0	2	0	1
51108	1	8	.	.	.	.	1	2	.	2	45	51	163	1	2.45	0.35	40	18	3	0.4	137.5	0	0	1	42.636	0	0	1	1	0	2	0	1
51108	1	9	.	.	.	.	1	2	.	2	45	51	163	1	2.45	0.35	40	18	3	0.4	137.5	0	0	1	42.636	0	0	1	1	0	2	0	1
51108	1	9.5	.	.	7.9	.	0	0	.	2	45	51	163	1	2.45	0.35	40	18	3	0.4	137.5	0	0	1	42.636	0	0	1	1	0	2	0	1
51108	1	10	.	.	.	.	1	2	.	2	45	51	163	1	2.45	0.35	40	18	3	0.4	137.5	0	0	1	42.636	0	0	1	1	0	2	0	1
51108	1	11	.	.	.	.	1	2	.	2	45	51	163	1	2.45	0.35	40	18	3	0.4	137.5	0	0	1	42.636	0	0	1	1	0	2	0	1
51108	1	12	.	.	.	.	1	2	.	2	45	51	163	1	2.45	0.35	40	18	3	0.4	137.5	0	0	1	42.636	0	0	1	1	0	2	0	1
51108	1	13	.	.	.	.	1	2	.	2	45	51	163	1	2.45	0.35	40	18	3	0.4	137.5	0	0	1	42.636	0	0	1	1	0	2	0	1
51108	1	14	.	.	.	.	1	2	.	2	45	51	163	1	2.45	0.35	40	18	3	0.4	137.5	0	0	1	42.636	0	0	1	1	0	2	0	1
51108	1	15	.	.	.	.	1	2	.	2	45	51	163	1	2.45	0.35	40	18	3	0.4	137.5	0	0	1	42.636	0	0	1	1	0	2	0	1
51108	1	16	.	.	.	.	1	2	.	2	45	51	163	1	2.45	0.35	40	18	3	0.4	137.5	0	0	1	42.636	0	0	1	1	0	2	0	1
51108	1	17	.	.	.	.	1	2	.	2	45	51	163	1	2.45	0.35	40	18	3	0.4	137.5	0	0	1	42.636	0	0	1	1	0	2	0	1
51108	1	18	.	.	.	.	1	2	.	2	45	51	163	1	2.45	0.35	40	18	3	0.4	137.5	0	0	1	42.636	0	0	1	1	0	2	0	1
51108	1	19	.	.	.	.	1	2	.	2	45	51	163	1	2.45	0.35	40	18	3	0.4	137.5	0	0	1	42.636	0	0	1	1	0	2	0	1
51108	1	20	.	.	.	.	1	2	.	2	45	51	163	1	2.45	0.35	40	18	3	0.4	137.5	0	0	1	42.636	0	0	1	1	0	2	0	1
51108	1	21	.	.	.	.	1	2	.	2	45	51	163	1	2.45	0.35	40	18	3	0.4	137.5	0	0	1	42.636	0	0	1	1	0	2	0	1
51108	1	22	.	.	.	.	1	2	.	2	45	51	163	1	2.45	0.35	40	18	3	0.4	137.5	0	0	1	42.636	0	0	1	1	0	2	0	1
51108	1	23	.	.	.	.	1	2	.	2	45	51	163	1	2.45	0.35	40	18	3	0.4	137.5	0	0	1	42.636	0	0	1	1	0	2	0	1
51108	1	24	.	.	.	.	1	2	.	2	45	51	163	1	2.45	0.35	40	18	3	0.4	137.5	0	0	1	42.636	0	0	1	1	0	2	0	1
51109	1	0	24	1	.	1000	1	1	-2	1	45	51	163	1	2.45	0.35	40	18	3	0.4	137.5	0	0	1	42.636	0	0	1	1	0	2	0	1
51109	1	0	.	.	.	.	1	2	.	2	45	51	163	1	2.45	0.35	40	18	3	0.4	137.5	0	0	1	42.636	0	0	1	1	0	2	0	1
51109	1	1	.	.	.	.	1	2	.	2	45	51	163	1	2.45	0.35	40	18	3	0.4	137.5	0	0	1	42.636	0	0	1	1	0	2	0	1
51109	1	2	.	.	.	.	1	2	.	2	45	51	163	1	2.45	0.35	40	18	3	0.4	137.5	0	0	1	42.636	0	0	1	1	0	2	0	1
51109	1	3	.	.	.	.	1	2	.	2	45	51	163	1	2.45	0.35	40	18	3	0.4	137.5	0	0	1	42.636	0	0	1	1	0	2	0	1
51109	1	4	.	.	.	.	1	2	.	2	45	51	163	1	2.45	0.35	40	18	3	0.4	137.5	0	0	1	42.636	0	0	1	1	0	2	0	1
51109	1	5	.	.	.	.	1	2	.	2	45	51	163	1	2.45	0.35	40	18	3	0.4	137.5	0	0	1	42.636	0	0	1	1	0	2	0	1
51109	1	6	.	.	.	.	1	2	.	2	45	51	163	1	2.45	0.35	40	18	3	0.4	137.5	0	0	1	42.636	0	0	1	1	0	2	0	1
51109	1	7	.	.	.	.	1	2	.	2	45	51	163	1	2.45	0.35	40	18	3	0.4	137.5	0	0	1	42.636	0	0	1	1	0	2	0	1
51109	1	8	.	.	.	.	1	2	.	2	45	51	163	1	2.45	0.35	40	18	3	0.4	137.5	0	0	1	42.636	0	0	1	1	0	2	0	1
51109	1	9	.	.	.	.	1	2	.	2	45	51	163	1	2.45	0.35	40	18	3	0.4	137.5	0	0	1	42.636	0	0	1	1	0	2	0	1
51109	1	9.5	.	.	7.62	.	0	0	.	2	45	51	163	1	2.45	0.35	40	18	3	0.4	137.5	0	0	1	42.636	0	0	1	1	0	2	0	1
51109	1	10	.	.	.	.	1	2	.	2	45	51	163	1	2.45	0.35	40	18	3	0.4	137.5	0	0	1	42.636	0	0	1	1	0	2	0	1
51109	1	11	.	.	.	.	1	2	.	2	45	51	163	1	2.45	0.35	40	18	3	0.4	137.5	0	0	1	42.636	0	0	1	1	0	2	0	1
51109	1	12	.	.	.	.	1	2	.	2	45	51	163	1	2.45	0.35	40	18	3	0.4	137.5	0	0	1	42.636	0	0	1	1	0	2	0	1
51109	1	13	.	.	.	.	1	2	.	2	45	51	163	1	2.45	0.35	40	18	3	0.4	137.5	0	0	1	42.636	0	0	1	1	0	2	0	1
51109	1	14	.	.	.	.	1	2	.	2	45	51	163	1	2.45	0.35	40	18	3	0.4	137.5	0	0	1	42.636	0	0	1	1	0	2	0	1
51109	1	15	.	.	.	.	1	2	.	2	45	51	163	1	2.45	0.35	40	18	3	0.4	137.5	0	0	1	42.636	0	0	1	1	0	2	0	1
51109	1	16	.	.	.	.	1	2	.	2	45	51	163	1	2.45	0.35	40	18	3	0.4	137.5	0	0	1	42.636	0	0	1	1	0	2	0	1
51109	1	17	.	.	.	.	1	2	.	2	45	51	163	1	2.45	0.35	40	18	3	0.4	137.5	0	0	1	42.636	0	0	1	1	0	2	0	1
51109	1	18	.	.	.	.	1	2	.	2	45	51	163	1	2.45	0.35	40	18	3	0.4	137.5	0	0	1	42.636	0	0	1	1	0	2	0	1
51109	1	19	.	.	.	.	1	2	.	2	45	51	163	1	2.45	0.35	40	18	3	0.4	137.5	0	0	1	42.636	0	0	1	1	0	2	0	1
51109	1	20	.	.	.	.	1	2	.	2	45	51	163	1	2.45	0.35	40	18	3	0.4	137.5	0	0	1	42.636	0	0	1	1	0	2	0	1
51109	1	21	.	.	.	.	1	2	.	2	45	51	163	1	2.45	0.35	40	18	3	0.4	137.5	0	0	1	42.636	0	0	1	1	0	2	0	1
51109	1	22	.	.	.	.	1	2	.	2	45	51	163	1	2.45	0.35	40	18	3	0.4	137.5	0	0	1	42.636	0	0	1	1	0	2	0	1
51109	1	23	.	.	.	.	1	2	.	2	45	51	163	1	2.45	0.35	40	18	3	0.4	137.5	0	0	1	42.636	0	0	1	1	0	2	0	1
51109	1	24	.	.	.	.	1	2	.	2	45	51	163	1	2.45	0.35	40	18	3	0.4	137.5	0	0	1	42.636	0	0	1	1	0	2	0	1
51110	1	0	24	1	.	1000	1	1	-2	1	50	36	165	1	3.27	0.61	35	35	9	0.8	114.9	0	0	0	45.205	0	0	1	1	0	1	0	1
51110	1	0	.	.	.	.	1	2	.	2	55	36	165	1	3.27	0.61	35	35	9	0.8	114.9	0	0	0	45.205	0	0	1	1	0	1	0	1
51110	1	1	.	.	.	.	1	2	.	2	55	36	165	1	3.27	0.61	35	35	9	0.8	114.9	0	0	0	45.205	0	0	1	1	0	1	0	1
51110	1	2	.	.	.	.	1	2	.	2	55	36	165	1	3.27	0.61	35	35	9	0.8	114.9	0	0	0	45.205	0	0	1	1	0	1	0	1
51110	1	3	.	.	.	.	1	2	.	2	55	36	165	1	3.27	0.61	35	35	9	0.8	114.9	0	0	0	45.205	0	0	1	1	0	1	0	1
51110	1	4	.	.	.	.	1	2	.	2	55	36	165	1	3.27	0.61	35	35	9	0.8	114.9	0	0	0	45.205	0	0	1	1	0	1	0	1
51110	1	5	.	.	.	.	1	2	.	2	55	36	165	1	3.27	0.61	35	35	9	0.8	114.9	0	0	0	45.205	0	0	1	1	0	1	0	1
51110	1	6	.	.	.	.	1	2	.	2	55	36	165	1	3.27	0.61	35	35	9	0.8	114.9	0	0	0	45.205	0	0	1	1	0	1	0	1
51110	1	7	.	.	.	.	1	2	.	2	55	36	165	1	3.27	0.61	35	35	9	0.8	114.9	0	0	0	45.205	0	0	1	1	0	1	0	1
51110	1	8	.	.	.	.	1	2	.	2	55	36	165	1	3.27	0.61	35	35	9	0.8	114.9	0	0	0	45.205	0	0	1	1	0	1	0	1
51110	1	9	.	.	.	.	1	2	.	2	55	36	165	1	3.27	0.61	35	35	9	0.8	114.9	0	0	0	45.205	0	0	1	1	0	1	0	1
51110	1	9.67	.	.	14.16	.	0	0	.	2	55	36	165	1	3.27	0.61	35	35	9	0.8	114.9	0	0	0	45.205	0	0	1	1	0	1	0	1
51110	1	10	.	.	.	.	1	2	.	2	55	36	165	1	3.27	0.61	35	35	9	0.8	114.9	0	0	0	45.205	0	0	1	1	0	1	0	1
51110	1	11	.	.	.	.	1	2	.	2	55	36	165	1	3.27	0.61	35	35	9	0.8	114.9	0	0	0	45.205	0	0	1	1	0	1	0	1
51110	1	12	.	.	.	.	1	2	.	2	55	36	165	1	3.27	0.61	35	35	9	0.8	114.9	0	0	0	45.205	0	0	1	1	0	1	0	1
51110	1	13	.	.	.	.	1	2	.	2	55	36	165	1	3.27	0.61	35	35	9	0.8	114.9	0	0	0	45.205	0	0	1	1	0	1	0	1
51110	1	14	.	.	.	.	1	2	.	2	55	36	165	1	3.27	0.61	35	35	9	0.8	114.9	0	0	0	45.205	0	0	1	1	0	1	0	1
51110	1	15	.	.	.	.	1	2	.	2	55	36	165	1	3.27	0.61	35	35	9	0.8	114.9	0	0	0	45.205	0	0	1	1	0	1	0	1
51110	1	16	.	.	.	.	1	2	.	2	55	36	165	1	3.27	0.61	35	35	9	0.8	114.9	0	0	0	45.205	0	0	1	1	0	1	0	1
51110	1	17	.	.	.	.	1	2	.	2	55	36	165	1	3.27	0.61	35	35	9	0.8	114.9	0	0	0	45.205	0	0	1	1	0	1	0	1
51110	1	18	.	.	.	.	1	2	.	2	55	36	165	1	3.27	0.61	35	35	9	0.8	114.9	0	0	0	45.205	0	0	1	1	0	1	0	1
51110	1	19	.	.	.	.	1	2	.	2	55	36	165	1	3.27	0.61	35	35	9	0.8	114.9	0	0	0	45.205	0	0	1	1	0	1	0	1
51110	1	20	.	.	.	.	1	2	.	2	55	36	165	1	3.27	0.61	35	35	9	0.8	114.9	0	0	0	45.205	0	0	1	1	0	1	0	1
51110	1	21	.	.	.	.	1	2	.	2	55	36	165	1	3.27	0.61	35	35	9	0.8	114.9	0	0	0	45.205	0	0	1	1	0	1	0	1
51110	1	22	.	.	.	.	1	2	.	2	55	36	165	1	3.27	0.61	35	35	9	0.8	114.9	0	0	0	45.205	0	0	1	1	0	1	0	1
51110	1	23	.	.	.	.	1	2	.	2	55	36	165	1	3.27	0.61	35	35	9	0.8	114.9	0	0	0	45.205	0	0	1	1	0	1	0	1
51110	1	24	.	.	.	.	1	2	.	2	55	36	165	1	3.27	0.61	35	35	9	0.8	114.9	0	0	0	45.205	0	0	1	1	0	1	0	1
51122	1	0	24	1	.	1000	1	1	-2	1	50	20	170	1	3	1.1	24	30	18	1	107.9	0	0	0	46.54	0	0	1	1	0	1	0	1
51122	1	0	.	.	.	.	1	2	.	2	50	20	170	1	3	1.1	24	30	18	1	107.9	0	0	0	46.54	0	0	1	1	0	1	0	1
51122	1	0.33	.	.	15.89	.	0	0	.	2	50	20	170	1	3	1.1	24	30	18	1	107.9	0	0	0	46.54	0	0	1	1	0	1	0	1
51122	1	1	.	.	.	.	1	2	.	2	50	20	170	1	3	1.1	24	30	18	1	107.9	0	0	0	46.54	0	0	1	1	0	1	0	1
51122	1	2	.	.	.	.	1	2	.	2	50	20	170	1	3	1.1	24	30	18	1	107.9	0	0	0	46.54	0	0	1	1	0	1	0	1
51122	1	3	.	.	.	.	1	2	.	2	50	20	170	1	3	1.1	24	30	18	1	107.9	0	0	0	46.54	0	0	1	1	0	1	0	1
51122	1	4	.	.	.	.	1	2	.	2	50	20	170	1	3	1.1	24	30	18	1	107.9	0	0	0	46.54	0	0	1	1	0	1	0	1
51122	1	5	.	.	.	.	1	2	.	2	50	20	170	1	3	1.1	24	30	18	1	107.9	0	0	0	46.54	0	0	1	1	0	1	0	1
51122	1	6	.	.	.	.	1	2	.	2	50	20	170	1	3	1.1	24	30	18	1	107.9	0	0	0	46.54	0	0	1	1	0	1	0	1
51122	1	7	.	.	.	.	1	2	.	2	50	20	170	1	3	1.1	24	30	18	1	107.9	0	0	0	46.54	0	0	1	1	0	1	0	1
51122	1	8	.	.	.	.	1	2	.	2	50	20	170	1	3	1.1	24	30	18	1	107.9	0	0	0	46.54	0	0	1	1	0	1	0	1
51122	1	9	.	.	.	.	1	2	.	2	50	20	170	1	3	1.1	24	30	18	1	107.9	0	0	0	46.54	0	0	1	1	0	1	0	1
51122	1	10	.	.	.	.	1	2	.	2	50	20	170	1	3	1.1	24	30	18	1	107.9	0	0	0	46.54	0	0	1	1	0	1	0	1
51122	1	11	.	.	.	.	1	2	.	2	50	20	170	1	3	1.1	24	30	18	1	107.9	0	0	0	46.54	0	0	1	1	0	1	0	1
51122	1	12	.	.	.	.	1	2	.	2	50	20	170	1	3	1.1	24	30	18	1	107.9	0	0	0	46.54	0	0	1	1	0	1	0	1
51122	1	13	.	.	.	.	1	2	.	2	50	20	170	1	3	1.1	24	30	18	1	107.9	0	0	0	46.54	0	0	1	1	0	1	0	1
51122	1	14	.	.	.	.	1	2	.	2	50	20	170	1	3	1.1	24	30	18	1	107.9	0	0	0	46.54	0	0	1	1	0	1	0	1
51122	1	15	.	.	.	.	1	2	.	2	50	20	170	1	3	1.1	24	30	18	1	107.9	0	0	0	46.54	0	0	1	1	0	1	0	1
51122	1	16	.	.	.	.	1	2	.	2	50	20	170	1	3	1.1	24	30	18	1	107.9	0	0	0	46.54	0	0	1	1	0	1	0	1
51122	1	17	.	.	.	.	1	2	.	2	50	20	170	1	3	1.1	24	30	18	1	107.9	0	0	0	46.54	0	0	1	1	0	1	0	1
51122	1	18	.	.	.	.	1	2	.	2	50	20	170	1	3	1.1	24	30	18	1	107.9	0	0	0	46.54	0	0	1	1	0	1	0	1
51122	1	19	.	.	.	.	1	2	.	2	50	20	170	1	3	1.1	24	30	18	1	107.9	0	0	0	46.54	0	0	1	1	0	1	0	1
51122	1	20	.	.	.	.	1	2	.	2	50	20	170	1	3	1.1	24	30	18	1	107.9	0	0	0	46.54	0	0	1	1	0	1	0	1
51122	1	21	.	.	.	.	1	2	.	2	50	20	170	1	3	1.1	24	30	18	1	107.9	0	0	0	46.54	0	0	1	1	0	1	0	1
51122	1	22	.	.	.	.	1	2	.	2	50	20	170	1	3	1.1	24	30	18	1	107.9	0	0	0	46.54	0	0	1	1	0	1	0	1
51122	1	23	.	.	.	.	1	2	.	2	50	20	170	1	3	1.1	24	30	18	1	107.9	0	0	0	46.54	0	0	1	1	0	1	0	1
51122	1	24	.	.	.	.	1	2	.	2	50	20	170	1	3	1.1	24	30	18	1	107.9	0	0	0	46.54	0	0	1	1	0	1	0	1
51124	1	0	24	1	.	1000	1	1	-2	1	45	52	155	0	3	0.4	29	26	10	0.7	104.8	1	0	1	36.355	0	0	1	3	0	2	0	1
51124	1	0	.	.	.	.	1	2	.	2	45	52	155	0	3	0.4	29	26	10	0.7	104.8	1	0	1	36.355	0	0	1	3	0	2	0	1
51124	1	1	.	.	.	.	1	2	.	2	45	52	155	0	3	0.4	29	26	10	0.7	104.8	1	0	1	36.355	0	0	1	3	0	2	0	1
51124	1	1.25	.	.	9.14	.	0	0	.	2	45	52	155	0	3	0.4	29	26	10	0.7	104.8	1	0	1	36.355	0	0	1	3	0	2	0	1
51124	1	2	.	.	.	.	1	2	.	2	45	52	155	0	3	0.4	29	26	10	0.7	104.8	1	0	1	36.355	0	0	1	3	0	2	0	1
51124	1	3	.	.	.	.	1	2	.	2	45	52	155	0	3	0.4	29	26	10	0.7	104.8	1	0	1	36.355	0	0	1	3	0	2	0	1
51124	1	4	.	.	.	.	1	2	.	2	45	52	155	0	3	0.4	29	26	10	0.7	104.8	1	0	1	36.355	0	0	1	3	0	2	0	1
51124	1	5	.	.	.	.	1	2	.	2	45	52	155	0	3	0.4	29	26	10	0.7	104.8	1	0	1	36.355	0	0	1	3	0	2	0	1
51124	1	6	.	.	.	.	1	2	.	2	45	52	155	0	3	0.4	29	26	10	0.7	104.8	1	0	1	36.355	0	0	1	3	0	2	0	1
51124	1	7	.	.	.	.	1	2	.	2	45	52	155	0	3	0.4	29	26	10	0.7	104.8	1	0	1	36.355	0	0	1	3	0	2	0	1
51124	1	8	.	.	.	.	1	2	.	2	45	52	155	0	3	0.4	29	26	10	0.7	104.8	1	0	1	36.355	0	0	1	3	0	2	0	1
51124	1	9	.	.	.	.	1	2	.	2	45	52	155	0	3	0.4	29	26	10	0.7	104.8	1	0	1	36.355	0	0	1	3	0	2	0	1
51124	1	10	.	.	.	.	1	2	.	2	45	52	155	0	3	0.4	29	26	10	0.7	104.8	1	0	1	36.355	0	0	1	3	0	2	0	1
51124	1	11	.	.	.	.	1	2	.	2	45	52	155	0	3	0.4	29	26	10	0.7	104.8	1	0	1	36.355	0	0	1	3	0	2	0	1
51124	1	12	.	.	.	.	1	2	.	2	45	52	155	0	3	0.4	29	26	10	0.7	104.8	1	0	1	36.355	0	0	1	3	0	2	0	1
51124	1	13	.	.	.	.	1	2	.	2	45	52	155	0	3	0.4	29	26	10	0.7	104.8	1	0	1	36.355	0	0	1	3	0	2	0	1
51124	1	14	.	.	.	.	1	2	.	2	45	52	155	0	3	0.4	29	26	10	0.7	104.8	1	0	1	36.355	0	0	1	3	0	2	0	1
51124	1	15	.	.	.	.	1	2	.	2	45	52	155	0	3	0.4	29	26	10	0.7	104.8	1	0	1	36.355	0	0	1	3	0	2	0	1
51124	1	16	.	.	.	.	1	2	.	2	45	52	155	0	3	0.4	29	26	10	0.7	104.8	1	0	1	36.355	0	0	1	3	0	2	0	1
51124	1	17	.	.	.	.	1	2	.	2	45	52	155	0	3	0.4	29	26	10	0.7	104.8	1	0	1	36.355	0	0	1	3	0	2	0	1
51124	1	18	.	.	.	.	1	2	.	2	45	52	155	0	3	0.4	29	26	10	0.7	104.8	1	0	1	36.355	0	0	1	3	0	2	0	1
51124	1	19	.	.	.	.	1	2	.	2	45	52	155	0	3	0.4	29	26	10	0.7	104.8	1	0	1	36.355	0	0	1	3	0	2	0	1
51124	1	20	.	.	.	.	1	2	.	2	45	52	155	0	3	0.4	29	26	10	0.7	104.8	1	0	1	36.355	0	0	1	3	0	2	0	1
51124	1	21	.	.	.	.	1	2	.	2	45	52	155	0	3	0.4	29	26	10	0.7	104.8	1	0	1	36.355	0	0	1	3	0	2	0	1
51124	1	22	.	.	.	.	1	2	.	2	45	52	155	0	3	0.4	29	26	10	0.7	104.8	1	0	1	36.355	0	0	1	3	0	2	0	1
51124	1	23	.	.	.	.	1	2	.	2	45	52	155	0	3	0.4	29	26	10	0.7	104.8	1	0	1	36.355	0	0	1	3	0	2	0	1
51124	1	24	.	.	.	.	1	2	.	2	45	52	155	0	3	0.4	29	26	10	0.7	104.8	1	0	1	36.355	0	0	1	3	0	2	0	1
51125	1	0	24	1	.	1500	1	1	-2	1	65	52	172	1	3.4	0.34	29	28	10	1.1	76.8	0	0	0	53.179	0	0	1	2	0	1	0	0
51125	1	0	.	.	.	.	1	2	.	2	65	52	172	1	3.4	0.34	29	28	10	1.1	76.8	0	0	0	53.179	0	0	1	2	0	1	0	0
51125	1	0.5	.	.	25.32	.	0	0	.	2	65	52	172	1	3.4	0.34	29	28	10	1.1	76.8	0	0	0	53.179	0	0	1	2	0	1	0	0
51125	1	1	.	.	.	.	1	2	.	2	65	52	172	1	3.4	0.34	29	28	10	1.1	76.8	0	0	0	53.179	0	0	1	2	0	1	0	0
51125	1	2	.	.	.	.	1	2	.	2	65	52	172	1	3.4	0.34	29	28	10	1.1	76.8	0	0	0	53.179	0	0	1	2	0	1	0	0
51125	1	3	.	.	.	.	1	2	.	2	65	52	172	1	3.4	0.34	29	28	10	1.1	76.8	0	0	0	53.179	0	0	1	2	0	1	0	0
51125	1	4	.	.	.	.	1	2	.	2	65	52	172	1	3.4	0.34	29	28	10	1.1	76.8	0	0	0	53.179	0	0	1	2	0	1	0	0
51125	1	5	.	.	.	.	1	2	.	2	65	52	172	1	3.4	0.34	29	28	10	1.1	76.8	0	0	0	53.179	0	0	1	2	0	1	0	0
51125	1	6	.	.	.	.	1	2	.	2	65	52	172	1	3.4	0.34	29	28	10	1.1	76.8	0	0	0	53.179	0	0	1	2	0	1	0	0
51125	1	7	.	.	.	.	1	2	.	2	65	52	172	1	3.4	0.34	29	28	10	1.1	76.8	0	0	0	53.179	0	0	1	2	0	1	0	0
51125	1	8	.	.	.	.	1	2	.	2	65	52	172	1	3.4	0.34	29	28	10	1.1	76.8	0	0	0	53.179	0	0	1	2	0	1	0	0
51125	1	9	.	.	.	.	1	2	.	2	65	52	172	1	3.4	0.34	29	28	10	1.1	76.8	0	0	0	53.179	0	0	1	2	0	1	0	0
51125	1	10	.	.	.	.	1	2	.	2	65	52	172	1	3.4	0.34	29	28	10	1.1	76.8	0	0	0	53.179	0	0	1	2	0	1	0	0
51125	1	11	.	.	.	.	1	2	.	2	65	52	172	1	3.4	0.34	29	28	10	1.1	76.8	0	0	0	53.179	0	0	1	2	0	1	0	0
51125	1	12	.	.	.	.	1	2	.	2	65	52	172	1	3.4	0.34	29	28	10	1.1	76.8	0	0	0	53.179	0	0	1	2	0	1	0	0
51125	1	13	.	.	.	.	1	2	.	2	65	52	172	1	3.4	0.34	29	28	10	1.1	76.8	0	0	0	53.179	0	0	1	2	0	1	0	0
51125	1	14	.	.	.	.	1	2	.	2	65	52	172	1	3.4	0.34	29	28	10	1.1	76.8	0	0	0	53.179	0	0	1	2	0	1	0	0
51125	1	15	.	.	.	.	1	2	.	2	65	52	172	1	3.4	0.34	29	28	10	1.1	76.8	0	0	0	53.179	0	0	1	2	0	1	0	0
51125	1	16	.	.	.	.	1	2	.	2	65	52	172	1	3.4	0.34	29	28	10	1.1	76.8	0	0	0	53.179	0	0	1	2	0	1	0	0
51125	1	17	.	.	.	.	1	2	.	2	65	52	172	1	3.4	0.34	29	28	10	1.1	76.8	0	0	0	53.179	0	0	1	2	0	1	0	0
51125	1	18	.	.	.	.	1	2	.	2	65	52	172	1	3.4	0.34	29	28	10	1.1	76.8	0	0	0	53.179	0	0	1	2	0	1	0	0
51125	1	19	.	.	.	.	1	2	.	2	65	52	172	1	3.4	0.34	29	28	10	1.1	76.8	0	0	0	53.179	0	0	1	2	0	1	0	0
51125	1	20	.	.	.	.	1	2	.	2	65	52	172	1	3.4	0.34	29	28	10	1.1	76.8	0	0	0	53.179	0	0	1	2	0	1	0	0
51125	1	21	.	.	.	.	1	2	.	2	65	52	172	1	3.4	0.34	29	28	10	1.1	76.8	0	0	0	53.179	0	0	1	2	0	1	0	0
51125	1	22	.	.	.	.	1	2	.	2	65	52	172	1	3.4	0.34	29	28	10	1.1	76.8	0	0	0	53.179	0	0	1	2	0	1	0	0
51125	1	23	.	.	.	.	1	2	.	2	65	52	172	1	3.4	0.34	29	28	10	1.1	76.8	0	0	0	53.179	0	0	1	2	0	1	0	0
51125	1	24	.	.	.	.	1	2	.	2	65	52	172	1	3.4	0.34	29	28	10	1.1	76.8	0	0	0	53.179	0	0	1	2	0	1	0	0
51127	1	0	24	1	.	1000	1	1	-2	1	44	42	165	0	3.7	1.6	23	27	20	1.3	50.6	0	0	1	40.833	0	0	1	3	1	2	0	0
51127	1	0	.	.	.	.	1	2	.	2	44	42	165	0	3.7	1.6	23	27	20	1.3	50.6	0	0	1	40.833	0	0	1	3	1	2	0	0
51127	1	1	.	.	.	.	1	2	.	2	44	42	165	0	3.7	1.6	23	27	20	1.3	50.6	0	0	1	40.833	0	0	1	3	1	2	0	0
51127	1	1.5	.	.	14.15	.	0	0	.	2	44	42	165	0	3.7	1.6	23	27	20	1.3	50.6	0	0	1	40.833	0	0	1	3	1	2	0	0
51127	1	2	.	.	.	.	1	2	.	2	44	42	165	0	3.7	1.6	23	27	20	1.3	50.6	0	0	1	40.833	0	0	1	3	1	2	0	0
51127	1	3	.	.	.	.	1	2	.	2	44	42	165	0	3.7	1.6	23	27	20	1.3	50.6	0	0	1	40.833	0	0	1	3	1	2	0	0
51127	1	4	.	.	.	.	1	2	.	2	44	42	165	0	3.7	1.6	23	27	20	1.3	50.6	0	0	1	40.833	0	0	1	3	1	2	0	0
51127	1	5	.	.	.	.	1	2	.	2	44	42	165	0	3.7	1.6	23	27	20	1.3	50.6	0	0	1	40.833	0	0	1	3	1	2	0	0
51127	1	6	.	.	.	.	1	2	.	2	44	42	165	0	3.7	1.6	23	27	20	1.3	50.6	0	0	1	40.833	0	0	1	3	1	2	0	0
51127	1	7	.	.	.	.	1	2	.	2	44	42	165	0	3.7	1.6	23	27	20	1.3	50.6	0	0	1	40.833	0	0	1	3	1	2	0	0
51127	1	8	.	.	.	.	1	2	.	2	44	42	165	0	3.7	1.6	23	27	20	1.3	50.6	0	0	1	40.833	0	0	1	3	1	2	0	0
51127	1	9	.	.	.	.	1	2	.	2	44	42	165	0	3.7	1.6	23	27	20	1.3	50.6	0	0	1	40.833	0	0	1	3	1	2	0	0
51127	1	10	.	.	.	.	1	2	.	2	44	42	165	0	3.7	1.6	23	27	20	1.3	50.6	0	0	1	40.833	0	0	1	3	1	2	0	0
51127	1	11	.	.	.	.	1	2	.	2	44	42	165	0	3.7	1.6	23	27	20	1.3	50.6	0	0	1	40.833	0	0	1	3	1	2	0	0
51127	1	12	.	.	.	.	1	2	.	2	44	42	165	0	3.7	1.6	23	27	20	1.3	50.6	0	0	1	40.833	0	0	1	3	1	2	0	0
51127	1	13	.	.	.	.	1	2	.	2	44	42	165	0	3.7	1.6	23	27	20	1.3	50.6	0	0	1	40.833	0	0	1	3	1	2	0	0
51127	1	14	.	.	.	.	1	2	.	2	44	42	165	0	3.7	1.6	23	27	20	1.3	50.6	0	0	1	40.833	0	0	1	3	1	2	0	0
51127	1	15	.	.	.	.	1	2	.	2	44	42	165	0	3.7	1.6	23	27	20	1.3	50.6	0	0	1	40.833	0	0	1	3	1	2	0	0
51127	1	16	.	.	.	.	1	2	.	2	44	42	165	0	3.7	1.6	23	27	20	1.3	50.6	0	0	1	40.833	0	0	1	3	1	2	0	0
51127	1	17	.	.	.	.	1	2	.	2	44	42	165	0	3.7	1.6	23	27	20	1.3	50.6	0	0	1	40.833	0	0	1	3	1	2	0	0
51127	1	18	.	.	.	.	1	2	.	2	44	42	165	0	3.7	1.6	23	27	20	1.3	50.6	0	0	1	40.833	0	0	1	3	1	2	0	0
51127	1	19	.	.	.	.	1	2	.	2	44	42	165	0	3.7	1.6	23	27	20	1.3	50.6	0	0	1	40.833	0	0	1	3	1	2	0	0
51127	1	20	.	.	.	.	1	2	.	2	44	42	165	0	3.7	1.6	23	27	20	1.3	50.6	0	0	1	40.833	0	0	1	3	1	2	0	0
51127	1	21	.	.	.	.	1	2	.	2	44	42	165	0	3.7	1.6	23	27	20	1.3	50.6	0	0	1	40.833	0	0	1	3	1	2	0	0
51127	1	22	.	.	.	.	1	2	.	2	44	42	165	0	3.7	1.6	23	27	20	1.3	50.6	0	0	1	40.833	0	0	1	3	1	2	0	0
51127	1	23	.	.	.	.	1	2	.	2	44	42	165	0	3.7	1.6	23	27	20	1.3	50.6	0	0	1	40.833	0	0	1	3	1	2	0	0
51127	1	24	.	.	.	.	1	2	.	2	44	42	165	0	3.7	1.6	23	27	20	1.3	50.6	0	0	1	40.833	0	0	1	3	1	2	0	0
51141	1	0	24	1	.	1000	1	1	-2	1	55	61	171	1	2.85	1.09	28	26	8	0.8	96.4	0	0	1	48.842	1	1	1	1	0	4	0	1
51141	1	0	.	.	.	.	1	2	.	2	55	61	171	1	2.85	1.09	28	26	8	0.8	96.4	0	0	1	48.842	1	1	1	1	0	4	0	1
51141	1	1	.	.	.	.	1	2	.	2	55	61	171	1	2.85	1.09	28	26	8	0.8	96.4	0	0	1	48.842	1	1	1	1	0	4	0	1
51141	1	1.92	.	.	36.65	.	0	0	.	2	55	61	171	1	2.85	1.09	28	26	8	0.8	96.4	0	0	1	48.842	1	1	1	1	0	4	0	1
51141	1	2	.	.	.	.	1	2	.	2	55	61	171	1	2.85	1.09	28	26	8	0.8	96.4	0	0	1	48.842	1	1	1	1	0	4	0	1
51141	1	3	.	.	.	.	1	2	.	2	55	61	171	1	2.85	1.09	28	26	8	0.8	96.4	0	0	1	48.842	1	1	1	1	0	4	0	1
51141	1	3.17	.	.	34.33	.	0	0	.	2	55	61	171	1	2.85	1.09	28	26	8	0.8	96.4	0	0	1	48.842	1	1	1	1	0	4	0	1
51141	1	4	.	.	.	.	1	2	.	2	55	61	171	1	2.85	1.09	28	26	8	0.8	96.4	0	0	1	48.842	1	1	1	1	0	4	0	1
51141	1	5	.	.	.	.	1	2	.	2	55	61	171	1	2.85	1.09	28	26	8	0.8	96.4	0	0	1	48.842	1	1	1	1	0	4	0	1
51141	1	6	.	.	.	.	1	2	.	2	55	61	171	1	2.85	1.09	28	26	8	0.8	96.4	0	0	1	48.842	1	1	1	1	0	4	0	1
51141	1	7	.	.	.	.	1	2	.	2	55	61	171	1	2.85	1.09	28	26	8	0.8	96.4	0	0	1	48.842	1	1	1	1	0	4	0	1
51141	1	8	.	.	.	.	1	2	.	2	55	61	171	1	2.85	1.09	28	26	8	0.8	96.4	0	0	1	48.842	1	1	1	1	0	4	0	1
51141	1	9	.	.	.	.	1	2	.	2	55	61	171	1	2.85	1.09	28	26	8	0.8	96.4	0	0	1	48.842	1	1	1	1	0	4	0	1
51141	1	10	.	.	.	.	1	2	.	2	55	61	171	1	2.85	1.09	28	26	8	0.8	96.4	0	0	1	48.842	1	1	1	1	0	4	0	1
51141	1	11	.	.	.	.	1	2	.	2	55	61	171	1	2.85	1.09	28	26	8	0.8	96.4	0	0	1	48.842	1	1	1	1	0	4	0	1
51141	1	12	.	.	.	.	1	2	.	2	55	61	171	1	2.85	1.09	28	26	8	0.8	96.4	0	0	1	48.842	1	1	1	1	0	4	0	1
51141	1	13	.	.	.	.	1	2	.	2	55	61	171	1	2.85	1.09	28	26	8	0.8	96.4	0	0	1	48.842	1	1	1	1	0	4	0	1
51141	1	14	.	.	.	.	1	2	.	2	55	61	171	1	2.85	1.09	28	26	8	0.8	96.4	0	0	1	48.842	1	1	1	1	0	4	0	1
51141	1	15	.	.	.	.	1	2	.	2	55	61	171	1	2.85	1.09	28	26	8	0.8	96.4	0	0	1	48.842	1	1	1	1	0	4	0	1
51141	1	16	.	.	.	.	1	2	.	2	55	61	171	1	2.85	1.09	28	26	8	0.8	96.4	0	0	1	48.842	1	1	1	1	0	4	0	1
51141	1	17	.	.	.	.	1	2	.	2	55	61	171	1	2.85	1.09	28	26	8	0.8	96.4	0	0	1	48.842	1	1	1	1	0	4	0	1
51141	1	18	.	.	.	.	1	2	.	2	55	61	171	1	2.85	1.09	28	26	8	0.8	96.4	0	0	1	48.842	1	1	1	1	0	4	0	1
51141	1	19	.	.	.	.	1	2	.	2	55	61	171	1	2.85	1.09	28	26	8	0.8	96.4	0	0	1	48.842	1	1	1	1	0	4	0	1
51141	1	20	.	.	.	.	1	2	.	2	55	61	171	1	2.85	1.09	28	26	8	0.8	96.4	0	0	1	48.842	1	1	1	1	0	4	0	1
51141	1	21	.	.	.	.	1	2	.	2	55	61	171	1	2.85	1.09	28	26	8	0.8	96.4	0	0	1	48.842	1	1	1	1	0	4	0	1
51141	1	22	.	.	.	.	1	2	.	2	55	61	171	1	2.85	1.09	28	26	8	0.8	96.4	0	0	1	48.842	1	1	1	1	0	4	0	1
51141	1	23	.	.	.	.	1	2	.	2	55	61	171	1	2.85	1.09	28	26	8	0.8	96.4	0	0	1	48.842	1	1	1	1	0	4	0	1
51141	1	24	.	.	.	.	1	2	.	2	55	61	171	1	2.85	1.09	28	26	8	0.8	96.4	0	0	1	48.842	1	1	1	1	0	4	0	1
51142	1	0	24	1	.	1000	1	1	-2	1	55	19	170	1	3.3	0.72	44	16	14	0.7	136.8	0	0	0	48.575	0	0	1	1	0	1	0	1
51142	1	0	.	.	.	.	1	2	.	2	55	19	170	1	3.3	0.72	44	16	14	0.7	136.8	0	0	0	48.575	0	0	1	1	0	1	0	1
51142	1	1	.	.	.	.	1	2	.	2	55	19	170	1	3.3	0.72	44	16	14	0.7	136.8	0	0	0	48.575	0	0	1	1	0	1	0	1
51142	1	1.97	.	.	12.41	.	0	0	.	2	55	19	170	1	3.3	0.72	44	16	14	0.7	136.8	0	0	0	48.575	0	0	1	1	0	1	0	1
51142	1	2	.	.	.	.	1	2	.	2	55	19	170	1	3.3	0.72	44	16	14	0.7	136.8	0	0	0	48.575	0	0	1	1	0	1	0	1
51142	1	3	.	.	.	.	1	2	.	2	55	19	170	1	3.3	0.72	44	16	14	0.7	136.8	0	0	0	48.575	0	0	1	1	0	1	0	1
51142	1	4	.	.	.	.	1	2	.	2	55	19	170	1	3.3	0.72	44	16	14	0.7	136.8	0	0	0	48.575	0	0	1	1	0	1	0	1
51142	1	5	.	.	.	.	1	2	.	2	55	19	170	1	3.3	0.72	44	16	14	0.7	136.8	0	0	0	48.575	0	0	1	1	0	1	0	1
51142	1	6	.	.	.	.	1	2	.	2	55	19	170	1	3.3	0.72	44	16	14	0.7	136.8	0	0	0	48.575	0	0	1	1	0	1	0	1
51142	1	7	.	.	.	.	1	2	.	2	55	19	170	1	3.3	0.72	44	16	14	0.7	136.8	0	0	0	48.575	0	0	1	1	0	1	0	1
51142	1	8	.	.	.	.	1	2	.	2	55	19	170	1	3.3	0.72	44	16	14	0.7	136.8	0	0	0	48.575	0	0	1	1	0	1	0	1
51142	1	9	.	.	.	.	1	2	.	2	55	19	170	1	3.3	0.72	44	16	14	0.7	136.8	0	0	0	48.575	0	0	1	1	0	1	0	1
51142	1	10	.	.	.	.	1	2	.	2	55	19	170	1	3.3	0.72	44	16	14	0.7	136.8	0	0	0	48.575	0	0	1	1	0	1	0	1
51142	1	11	.	.	.	.	1	2	.	2	55	19	170	1	3.3	0.72	44	16	14	0.7	136.8	0	0	0	48.575	0	0	1	1	0	1	0	1
51142	1	12	.	.	.	.	1	2	.	2	55	19	170	1	3.3	0.72	44	16	14	0.7	136.8	0	0	0	48.575	0	0	1	1	0	1	0	1
51142	1	13	.	.	.	.	1	2	.	2	55	19	170	1	3.3	0.72	44	16	14	0.7	136.8	0	0	0	48.575	0	0	1	1	0	1	0	1
51142	1	14	.	.	.	.	1	2	.	2	55	19	170	1	3.3	0.72	44	16	14	0.7	136.8	0	0	0	48.575	0	0	1	1	0	1	0	1
51142	1	15	.	.	.	.	1	2	.	2	55	19	170	1	3.3	0.72	44	16	14	0.7	136.8	0	0	0	48.575	0	0	1	1	0	1	0	1
51142	1	16	.	.	.	.	1	2	.	2	55	19	170	1	3.3	0.72	44	16	14	0.7	136.8	0	0	0	48.575	0	0	1	1	0	1	0	1
51142	1	17	.	.	.	.	1	2	.	2	55	19	170	1	3.3	0.72	44	16	14	0.7	136.8	0	0	0	48.575	0	0	1	1	0	1	0	1
51142	1	18	.	.	.	.	1	2	.	2	55	19	170	1	3.3	0.72	44	16	14	0.7	136.8	0	0	0	48.575	0	0	1	1	0	1	0	1
51142	1	19	.	.	.	.	1	2	.	2	55	19	170	1	3.3	0.72	44	16	14	0.7	136.8	0	0	0	48.575	0	0	1	1	0	1	0	1
51142	1	20	.	.	.	.	1	2	.	2	55	19	170	1	3.3	0.72	44	16	14	0.7	136.8	0	0	0	48.575	0	0	1	1	0	1	0	1
51142	1	21	.	.	.	.	1	2	.	2	55	19	170	1	3.3	0.72	44	16	14	0.7	136.8	0	0	0	48.575	0	0	1	1	0	1	0	1
51142	1	22	.	.	.	.	1	2	.	2	55	19	170	1	3.3	0.72	44	16	14	0.7	136.8	0	0	0	48.575	0	0	1	1	0	1	0	1
51142	1	23	.	.	.	.	1	2	.	2	55	19	170	1	3.3	0.72	44	16	14	0.7	136.8	0	0	0	48.575	0	0	1	1	0	1	0	1
51142	1	24	.	.	.	.	1	2	.	2	55	19	170	1	3.3	0.72	44	16	14	0.7	136.8	0	0	0	48.575	0	0	1	1	0	1	0	1
51162	1	0	24	1	.	1000	1	1	-2	1	48	45	165	1	2.02	0.33	21	14	8	0.4	143.4	0	0	0	44.391	0	0	1	1	0	1	0	1
51162	1	0	.	.	.	.	1	2	.	2	48	45	165	1	2.02	0.33	21	14	8	0.4	143.4	0	0	0	44.391	0	0	1	1	0	1	0	1
51162	1	1	.	.	.	.	1	2	.	2	48	45	165	1	2.02	0.33	21	14	8	0.4	143.4	0	0	0	44.391	0	0	1	1	0	1	0	1
51162	1	1.92	.	.	9.98	.	0	0	.	2	48	45	165	1	2.02	0.33	21	14	8	0.4	143.4	0	0	0	44.391	0	0	1	1	0	1	0	1
51162	1	2	.	.	.	.	1	2	.	2	48	45	165	1	2.02	0.33	21	14	8	0.4	143.4	0	0	0	44.391	0	0	1	1	0	1	0	1
51162	1	3	.	.	.	.	1	2	.	2	48	45	165	1	2.02	0.33	21	14	8	0.4	143.4	0	0	0	44.391	0	0	1	1	0	1	0	1
51162	1	3.42	.	.	10.1	.	0	0	.	2	48	45	165	1	2.02	0.33	21	14	8	0.4	143.4	0	0	0	44.391	0	0	1	1	0	1	0	1
51162	1	4	.	.	.	.	1	2	.	2	48	45	165	1	2.02	0.33	21	14	8	0.4	143.4	0	0	0	44.391	0	0	1	1	0	1	0	1
51162	1	5	.	.	.	.	1	2	.	2	48	45	165	1	2.02	0.33	21	14	8	0.4	143.4	0	0	0	44.391	0	0	1	1	0	1	0	1
51162	1	6	.	.	.	.	1	2	.	2	48	45	165	1	2.02	0.33	21	14	8	0.4	143.4	0	0	0	44.391	0	0	1	1	0	1	0	1
51162	1	7	.	.	.	.	1	2	.	2	48	45	165	1	2.02	0.33	21	14	8	0.4	143.4	0	0	0	44.391	0	0	1	1	0	1	0	1
51162	1	8	.	.	.	.	1	2	.	2	48	45	165	1	2.02	0.33	21	14	8	0.4	143.4	0	0	0	44.391	0	0	1	1	0	1	0	1
51162	1	9	.	.	.	.	1	2	.	2	48	45	165	1	2.02	0.33	21	14	8	0.4	143.4	0	0	0	44.391	0	0	1	1	0	1	0	1
51162	1	10	.	.	.	.	1	2	.	2	48	45	165	1	2.02	0.33	21	14	8	0.4	143.4	0	0	0	44.391	0	0	1	1	0	1	0	1
51162	1	11	.	.	.	.	1	2	.	2	48	45	165	1	2.02	0.33	21	14	8	0.4	143.4	0	0	0	44.391	0	0	1	1	0	1	0	1
51162	1	12	.	.	.	.	1	2	.	2	48	45	165	1	2.02	0.33	21	14	8	0.4	143.4	0	0	0	44.391	0	0	1	1	0	1	0	1
51162	1	13	.	.	.	.	1	2	.	2	48	45	165	1	2.02	0.33	21	14	8	0.4	143.4	0	0	0	44.391	0	0	1	1	0	1	0	1
51162	1	14	.	.	.	.	1	2	.	2	48	45	165	1	2.02	0.33	21	14	8	0.4	143.4	0	0	0	44.391	0	0	1	1	0	1	0	1
51162	1	15	.	.	.	.	1	2	.	2	48	45	165	1	2.02	0.33	21	14	8	0.4	143.4	0	0	0	44.391	0	0	1	1	0	1	0	1
51162	1	16	.	.	.	.	1	2	.	2	48	45	165	1	2.02	0.33	21	14	8	0.4	143.4	0	0	0	44.391	0	0	1	1	0	1	0	1
51162	1	17	.	.	.	.	1	2	.	2	48	45	165	1	2.02	0.33	21	14	8	0.4	143.4	0	0	0	44.391	0	0	1	1	0	1	0	1
51162	1	18	.	.	.	.	1	2	.	2	48	45	165	1	2.02	0.33	21	14	8	0.4	143.4	0	0	0	44.391	0	0	1	1	0	1	0	1
51162	1	19	.	.	.	.	1	2	.	2	48	45	165	1	2.02	0.33	21	14	8	0.4	143.4	0	0	0	44.391	0	0	1	1	0	1	0	1
51162	1	20	.	.	.	.	1	2	.	2	48	45	165	1	2.02	0.33	21	14	8	0.4	143.4	0	0	0	44.391	0	0	1	1	0	1	0	1
51162	1	21	.	.	.	.	1	2	.	2	48	45	165	1	2.02	0.33	21	14	8	0.4	143.4	0	0	0	44.391	0	0	1	1	0	1	0	1
51162	1	22	.	.	.	.	1	2	.	2	48	45	165	1	2.02	0.33	21	14	8	0.4	143.4	0	0	0	44.391	0	0	1	1	0	1	0	1
51162	1	23	.	.	.	.	1	2	.	2	48	45	165	1	2.02	0.33	21	14	8	0.4	143.4	0	0	0	44.391	0	0	1	1	0	1	0	1
51162	1	24	.	.	.	.	1	2	.	2	48	45	165	1	2.02	0.33	21	14	8	0.4	143.4	0	0	0	44.391	0	0	1	1	0	1	0	1
51165	1	0	24	1	.	1500	1	1	-2	1	44	23	175	1	3	0.4	29	26	10	0.7	104.8	0	0	0	45.433	0	0	1	2	0	1	0	1
51165	1	0	.	.	.	.	1	2	.	2	44	23	175	1	3	0.4	29	26	10	0.7	104.8	0	0	0	45.433	0	0	1	2	0	1	0	1
51165	1	0.75	.	.	18.34	.	0	0	.	2	44	23	175	1	3	0.4	29	26	10	0.7	104.8	0	0	0	45.433	0	0	1	2	0	1	0	1
51165	1	1	.	.	.	.	1	2	.	2	44	23	175	1	3	0.4	29	26	10	0.7	104.8	0	0	0	45.433	0	0	1	2	0	1	0	1
51165	1	2	.	.	.	.	1	2	.	2	44	23	175	1	3	0.4	29	26	10	0.7	104.8	0	0	0	45.433	0	0	1	2	0	1	0	1
51165	1	3	.	.	.	.	1	2	.	2	44	23	175	1	3	0.4	29	26	10	0.7	104.8	0	0	0	45.433	0	0	1	2	0	1	0	1
51165	1	4	.	.	.	.	1	2	.	2	44	23	175	1	3	0.4	29	26	10	0.7	104.8	0	0	0	45.433	0	0	1	2	0	1	0	1
51165	1	5	.	.	.	.	1	2	.	2	44	23	175	1	3	0.4	29	26	10	0.7	104.8	0	0	0	45.433	0	0	1	2	0	1	0	1
51165	1	6	.	.	.	.	1	2	.	2	44	23	175	1	3	0.4	29	26	10	0.7	104.8	0	0	0	45.433	0	0	1	2	0	1	0	1
51165	1	7	.	.	.	.	1	2	.	2	44	23	175	1	3	0.4	29	26	10	0.7	104.8	0	0	0	45.433	0	0	1	2	0	1	0	1
51165	1	8	.	.	.	.	1	2	.	2	44	23	175	1	3	0.4	29	26	10	0.7	104.8	0	0	0	45.433	0	0	1	2	0	1	0	1
51165	1	9	.	.	.	.	1	2	.	2	44	23	175	1	3	0.4	29	26	10	0.7	104.8	0	0	0	45.433	0	0	1	2	0	1	0	1
51165	1	10	.	.	.	.	1	2	.	2	44	23	175	1	3	0.4	29	26	10	0.7	104.8	0	0	0	45.433	0	0	1	2	0	1	0	1
51165	1	11	.	.	.	.	1	2	.	2	44	23	175	1	3	0.4	29	26	10	0.7	104.8	0	0	0	45.433	0	0	1	2	0	1	0	1
51165	1	12	.	.	.	.	1	2	.	2	44	23	175	1	3	0.4	29	26	10	0.7	104.8	0	0	0	45.433	0	0	1	2	0	1	0	1
51165	1	13	.	.	.	.	1	2	.	2	44	23	175	1	3	0.4	29	26	10	0.7	104.8	0	0	0	45.433	0	0	1	2	0	1	0	1
51165	1	14	.	.	.	.	1	2	.	2	44	23	175	1	3	0.4	29	26	10	0.7	104.8	0	0	0	45.433	0	0	1	2	0	1	0	1
51165	1	15	.	.	.	.	1	2	.	2	44	23	175	1	3	0.4	29	26	10	0.7	104.8	0	0	0	45.433	0	0	1	2	0	1	0	1
51165	1	16	.	.	.	.	1	2	.	2	44	23	175	1	3	0.4	29	26	10	0.7	104.8	0	0	0	45.433	0	0	1	2	0	1	0	1
51165	1	17	.	.	.	.	1	2	.	2	44	23	175	1	3	0.4	29	26	10	0.7	104.8	0	0	0	45.433	0	0	1	2	0	1	0	1
51165	1	18	.	.	.	.	1	2	.	2	44	23	175	1	3	0.4	29	26	10	0.7	104.8	0	0	0	45.433	0	0	1	2	0	1	0	1
51165	1	19	.	.	.	.	1	2	.	2	44	23	175	1	3	0.4	29	26	10	0.7	104.8	0	0	0	45.433	0	0	1	2	0	1	0	1
51165	1	20	.	.	.	.	1	2	.	2	44	23	175	1	3	0.4	29	26	10	0.7	104.8	0	0	0	45.433	0	0	1	2	0	1	0	1
51165	1	21	.	.	.	.	1	2	.	2	44	23	175	1	3	0.4	29	26	10	0.7	104.8	0	0	0	45.433	0	0	1	2	0	1	0	1
51165	1	22	.	.	.	.	1	2	.	2	44	23	175	1	3	0.4	29	26	10	0.7	104.8	0	0	0	45.433	0	0	1	2	0	1	0	1
51165	1	23	.	.	.	.	1	2	.	2	44	23	175	1	3	0.4	29	26	10	0.7	104.8	0	0	0	45.433	0	0	1	2	0	1	0	1
51165	1	24	.	.	.	.	1	2	.	2	44	23	175	1	3	0.4	29	26	10	0.7	104.8	0	0	0	45.433	0	0	1	2	0	1	0	1
51180	1	0	24	1	.	1000	1	1	-2	1	45	70	162	1	2.43	0.65	22	18	19	0.6	101.9	0	0	1	42.369	1	1	1	1	0	4	0	1
51180	1	0	.	.	.	.	1	2	.	2	45	70	162	1	2.43	0.65	22	18	19	0.6	101.9	0	0	1	42.369	1	1	1	1	0	4	0	1
51180	1	1	.	.	.	.	1	2	.	2	45	70	162	1	2.43	0.65	22	18	19	0.6	101.9	0	0	1	42.369	1	1	1	1	0	4	0	1
51180	1	1.83	.	.	13.45	.	0	0	.	2	45	70	162	1	2.43	0.65	22	18	19	0.6	101.9	0	0	1	42.369	1	1	1	1	0	4	0	1
51180	1	2	.	.	.	.	1	2	.	2	45	70	162	1	2.43	0.65	22	18	19	0.6	101.9	0	0	1	42.369	1	1	1	1	0	4	0	1
51180	1	3	.	.	.	.	1	2	.	2	45	70	162	1	2.43	0.65	22	18	19	0.6	101.9	0	0	1	42.369	1	1	1	1	0	4	0	1
51180	1	3.83	.	.	9.41	.	0	0	.	2	45	70	162	1	2.43	0.65	22	18	19	0.6	101.9	0	0	1	42.369	1	1	1	1	0	4	0	1
51180	1	4	.	.	.	.	1	2	.	2	45	70	162	1	2.43	0.65	22	18	19	0.6	101.9	0	0	1	42.369	1	1	1	1	0	4	0	1
51180	1	5	.	.	.	.	1	2	.	2	45	70	162	1	2.43	0.65	22	18	19	0.6	101.9	0	0	1	42.369	1	1	1	1	0	4	0	1
51180	1	6	.	.	.	.	1	2	.	2	45	70	162	1	2.43	0.65	22	18	19	0.6	101.9	0	0	1	42.369	1	1	1	1	0	4	0	1
51180	1	7	.	.	.	.	1	2	.	2	45	70	162	1	2.43	0.65	22	18	19	0.6	101.9	0	0	1	42.369	1	1	1	1	0	4	0	1
51180	1	8	.	.	.	.	1	2	.	2	45	70	162	1	2.43	0.65	22	18	19	0.6	101.9	0	0	1	42.369	1	1	1	1	0	4	0	1
51180	1	9	.	.	.	.	1	2	.	2	45	70	162	1	2.43	0.65	22	18	19	0.6	101.9	0	0	1	42.369	1	1	1	1	0	4	0	1
51180	1	10	.	.	.	.	1	2	.	2	45	70	162	1	2.43	0.65	22	18	19	0.6	101.9	0	0	1	42.369	1	1	1	1	0	4	0	1
51180	1	11	.	.	.	.	1	2	.	2	45	70	162	1	2.43	0.65	22	18	19	0.6	101.9	0	0	1	42.369	1	1	1	1	0	4	0	1
51180	1	12	.	.	.	.	1	2	.	2	45	70	162	1	2.43	0.65	22	18	19	0.6	101.9	0	0	1	42.369	1	1	1	1	0	4	0	1
51180	1	13	.	.	.	.	1	2	.	2	45	70	162	1	2.43	0.65	22	18	19	0.6	101.9	0	0	1	42.369	1	1	1	1	0	4	0	1
51180	1	14	.	.	.	.	1	2	.	2	45	70	162	1	2.43	0.65	22	18	19	0.6	101.9	0	0	1	42.369	1	1	1	1	0	4	0	1
51180	1	15	.	.	.	.	1	2	.	2	45	70	162	1	2.43	0.65	22	18	19	0.6	101.9	0	0	1	42.369	1	1	1	1	0	4	0	1
51180	1	16	.	.	.	.	1	2	.	2	45	70	162	1	2.43	0.65	22	18	19	0.6	101.9	0	0	1	42.369	1	1	1	1	0	4	0	1
51180	1	17	.	.	.	.	1	2	.	2	45	70	162	1	2.43	0.65	22	18	19	0.6	101.9	0	0	1	42.369	1	1	1	1	0	4	0	1
51180	1	18	.	.	.	.	1	2	.	2	45	70	162	1	2.43	0.65	22	18	19	0.6	101.9	0	0	1	42.369	1	1	1	1	0	4	0	1
51180	1	19	.	.	.	.	1	2	.	2	45	70	162	1	2.43	0.65	22	18	19	0.6	101.9	0	0	1	42.369	1	1	1	1	0	4	0	1
51180	1	20	.	.	.	.	1	2	.	2	45	70	162	1	2.43	0.65	22	18	19	0.6	101.9	0	0	1	42.369	1	1	1	1	0	4	0	1
51180	1	21	.	.	.	.	1	2	.	2	45	70	162	1	2.43	0.65	22	18	19	0.6	101.9	0	0	1	42.369	1	1	1	1	0	4	0	1
51180	1	22	.	.	.	.	1	2	.	2	45	70	162	1	2.43	0.65	22	18	19	0.6	101.9	0	0	1	42.369	1	1	1	1	0	4	0	1
51180	1	23	.	.	.	.	1	2	.	2	45	70	162	1	2.43	0.65	22	18	19	0.6	101.9	0	0	1	42.369	1	1	1	1	0	4	0	1
51180	1	24	.	.	.	.	1	2	.	2	45	70	162	1	2.43	0.65	22	18	19	0.6	101.9	0	0	1	42.369	1	1	1	1	0	4	0	1
51182	1	0	24	1	.	1200	1	1	-2	1	45	64	166	1	3	0.16	18	14	12	0.7	99.7	0	0	1	43.437	1	1	1	1	0	4	0	1
51182	1	0	.	.	.	.	1	2	.	2	45	64	166	1	3	0.16	18	14	12	0.7	99.7	0	0	1	43.437	1	1	1	1	0	4	0	1
51182	1	1	.	.	.	.	1	2	.	2	45	64	166	1	3	0.16	18	14	12	0.7	99.7	0	0	1	43.437	1	1	1	1	0	4	0	1
51182	1	1.67	.	.	9.65	.	0	0	.	2	45	64	166	1	3	0.16	18	14	12	0.7	99.7	0	0	1	43.437	1	1	1	1	0	4	0	1
51182	1	2	.	.	.	.	1	2	.	2	45	64	166	1	3	0.16	18	14	12	0.7	99.7	0	0	1	43.437	1	1	1	1	0	4	0	1
51182	1	3	.	.	.	.	1	2	.	2	45	64	166	1	3	0.16	18	14	12	0.7	99.7	0	0	1	43.437	1	1	1	1	0	4	0	1
51182	1	4	.	.	.	.	1	2	.	2	45	64	166	1	3	0.16	18	14	12	0.7	99.7	0	0	1	43.437	1	1	1	1	0	4	0	1
51182	1	4.08	.	.	10.59	.	0	0	.	2	45	64	166	1	3	0.16	18	14	12	0.7	99.7	0	0	1	43.437	1	1	1	1	0	4	0	1
51182	1	5	.	.	.	.	1	2	.	2	45	64	166	1	3	0.16	18	14	12	0.7	99.7	0	0	1	43.437	1	1	1	1	0	4	0	1
51182	1	6	.	.	.	.	1	2	.	2	45	64	166	1	3	0.16	18	14	12	0.7	99.7	0	0	1	43.437	1	1	1	1	0	4	0	1
51182	1	7	.	.	.	.	1	2	.	2	45	64	166	1	3	0.16	18	14	12	0.7	99.7	0	0	1	43.437	1	1	1	1	0	4	0	1
51182	1	8	.	.	.	.	1	2	.	2	45	64	166	1	3	0.16	18	14	12	0.7	99.7	0	0	1	43.437	1	1	1	1	0	4	0	1
51182	1	9	.	.	.	.	1	2	.	2	45	64	166	1	3	0.16	18	14	12	0.7	99.7	0	0	1	43.437	1	1	1	1	0	4	0	1
51182	1	10	.	.	.	.	1	2	.	2	45	64	166	1	3	0.16	18	14	12	0.7	99.7	0	0	1	43.437	1	1	1	1	0	4	0	1
51182	1	11	.	.	.	.	1	2	.	2	45	64	166	1	3	0.16	18	14	12	0.7	99.7	0	0	1	43.437	1	1	1	1	0	4	0	1
51182	1	12	.	.	.	.	1	2	.	2	45	64	166	1	3	0.16	18	14	12	0.7	99.7	0	0	1	43.437	1	1	1	1	0	4	0	1
51182	1	13	.	.	.	.	1	2	.	2	45	64	166	1	3	0.16	18	14	12	0.7	99.7	0	0	1	43.437	1	1	1	1	0	4	0	1
51182	1	14	.	.	.	.	1	2	.	2	45	64	166	1	3	0.16	18	14	12	0.7	99.7	0	0	1	43.437	1	1	1	1	0	4	0	1
51182	1	15	.	.	.	.	1	2	.	2	45	64	166	1	3	0.16	18	14	12	0.7	99.7	0	0	1	43.437	1	1	1	1	0	4	0	1
51182	1	16	.	.	.	.	1	2	.	2	45	64	166	1	3	0.16	18	14	12	0.7	99.7	0	0	1	43.437	1	1	1	1	0	4	0	1
51182	1	17	.	.	.	.	1	2	.	2	45	64	166	1	3	0.16	18	14	12	0.7	99.7	0	0	1	43.437	1	1	1	1	0	4	0	1
51182	1	18	.	.	.	.	1	2	.	2	45	64	166	1	3	0.16	18	14	12	0.7	99.7	0	0	1	43.437	1	1	1	1	0	4	0	1
51182	1	19	.	.	.	.	1	2	.	2	45	64	166	1	3	0.16	18	14	12	0.7	99.7	0	0	1	43.437	1	1	1	1	0	4	0	1
51182	1	20	.	.	.	.	1	2	.	2	45	64	166	1	3	0.16	18	14	12	0.7	99.7	0	0	1	43.437	1	1	1	1	0	4	0	1
51182	1	21	.	.	.	.	1	2	.	2	45	64	166	1	3	0.16	18	14	12	0.7	99.7	0	0	1	43.437	1	1	1	1	0	4	0	1
51182	1	22	.	.	.	.	1	2	.	2	45	64	166	1	3	0.16	18	14	12	0.7	99.7	0	0	1	43.437	1	1	1	1	0	4	0	1
51182	1	23	.	.	.	.	1	2	.	2	45	64	166	1	3	0.16	18	14	12	0.7	99.7	0	0	1	43.437	1	1	1	1	0	4	0	1
51182	1	24	.	.	.	.	1	2	.	2	45	64	166	1	3	0.16	18	14	12	0.7	99.7	0	0	1	43.437	1	1	1	1	0	4	0	1
51187	1	0	24	1	.	1000	1	1	-2	1	50	37	169	1	2.94	0.34	33	21	7	0.7	104.8	0	0	0	46.273	0	0	1	1	0	1	0	1
51187	1	0	.	.	.	.	1	2	.	2	50	37	169	1	2.94	0.34	33	21	7	0.7	104.8	0	0	0	46.273	0	0	1	1	0	1	0	1
51187	1	1	.	.	.	.	1	2	.	2	50	37	169	1	2.94	0.34	33	21	7	0.7	104.8	0	0	0	46.273	0	0	1	1	0	1	0	1
51187	1	1.33	.	.	29.97	.	0	0	.	2	50	37	169	1	2.94	0.34	33	21	7	0.7	104.8	0	0	0	46.273	0	0	1	1	0	1	0	1
51187	1	2	.	.	.	.	1	2	.	2	50	37	169	1	2.94	0.34	33	21	7	0.7	104.8	0	0	0	46.273	0	0	1	1	0	1	0	1
51187	1	3	.	.	.	.	1	2	.	2	50	37	169	1	2.94	0.34	33	21	7	0.7	104.8	0	0	0	46.273	0	0	1	1	0	1	0	1
51187	1	3.33	.	.	31.16	.	0	0	.	2	50	37	169	1	2.94	0.34	33	21	7	0.7	104.8	0	0	0	46.273	0	0	1	1	0	1	0	1
51187	1	4	.	.	.	.	1	2	.	2	50	37	169	1	2.94	0.34	33	21	7	0.7	104.8	0	0	0	46.273	0	0	1	1	0	1	0	1
51187	1	5	.	.	.	.	1	2	.	2	50	37	169	1	2.94	0.34	33	21	7	0.7	104.8	0	0	0	46.273	0	0	1	1	0	1	0	1
51187	1	6	.	.	.	.	1	2	.	2	50	37	169	1	2.94	0.34	33	21	7	0.7	104.8	0	0	0	46.273	0	0	1	1	0	1	0	1
51187	1	7	.	.	.	.	1	2	.	2	50	37	169	1	2.94	0.34	33	21	7	0.7	104.8	0	0	0	46.273	0	0	1	1	0	1	0	1
51187	1	8	.	.	.	.	1	2	.	2	50	37	169	1	2.94	0.34	33	21	7	0.7	104.8	0	0	0	46.273	0	0	1	1	0	1	0	1
51187	1	9	.	.	.	.	1	2	.	2	50	37	169	1	2.94	0.34	33	21	7	0.7	104.8	0	0	0	46.273	0	0	1	1	0	1	0	1
51187	1	10	.	.	.	.	1	2	.	2	50	37	169	1	2.94	0.34	33	21	7	0.7	104.8	0	0	0	46.273	0	0	1	1	0	1	0	1
51187	1	11	.	.	.	.	1	2	.	2	50	37	169	1	2.94	0.34	33	21	7	0.7	104.8	0	0	0	46.273	0	0	1	1	0	1	0	1
51187	1	12	.	.	.	.	1	2	.	2	50	37	169	1	2.94	0.34	33	21	7	0.7	104.8	0	0	0	46.273	0	0	1	1	0	1	0	1
51187	1	13	.	.	.	.	1	2	.	2	50	37	169	1	2.94	0.34	33	21	7	0.7	104.8	0	0	0	46.273	0	0	1	1	0	1	0	1
51187	1	14	.	.	.	.	1	2	.	2	50	37	169	1	2.94	0.34	33	21	7	0.7	104.8	0	0	0	46.273	0	0	1	1	0	1	0	1
51187	1	15	.	.	.	.	1	2	.	2	50	37	169	1	2.94	0.34	33	21	7	0.7	104.8	0	0	0	46.273	0	0	1	1	0	1	0	1
51187	1	16	.	.	.	.	1	2	.	2	50	37	169	1	2.94	0.34	33	21	7	0.7	104.8	0	0	0	46.273	0	0	1	1	0	1	0	1
51187	1	17	.	.	.	.	1	2	.	2	50	37	169	1	2.94	0.34	33	21	7	0.7	104.8	0	0	0	46.273	0	0	1	1	0	1	0	1
51187	1	18	.	.	.	.	1	2	.	2	50	37	169	1	2.94	0.34	33	21	7	0.7	104.8	0	0	0	46.273	0	0	1	1	0	1	0	1
51187	1	19	.	.	.	.	1	2	.	2	50	37	169	1	2.94	0.34	33	21	7	0.7	104.8	0	0	0	46.273	0	0	1	1	0	1	0	1
51187	1	20	.	.	.	.	1	2	.	2	50	37	169	1	2.94	0.34	33	21	7	0.7	104.8	0	0	0	46.273	0	0	1	1	0	1	0	1
51187	1	21	.	.	.	.	1	2	.	2	50	37	169	1	2.94	0.34	33	21	7	0.7	104.8	0	0	0	46.273	0	0	1	1	0	1	0	1
51187	1	22	.	.	.	.	1	2	.	2	50	37	169	1	2.94	0.34	33	21	7	0.7	104.8	0	0	0	46.273	0	0	1	1	0	1	0	1
51187	1	23	.	.	.	.	1	2	.	2	50	37	169	1	2.94	0.34	33	21	7	0.7	104.8	0	0	0	46.273	0	0	1	1	0	1	0	1
51187	1	24	.	.	.	.	1	2	.	2	50	37	169	1	2.94	0.34	33	21	7	0.7	104.8	0	0	0	46.273	0	0	1	1	0	1	0	1
51191	1	0	24	1	.	1000	1	1	-2	1	50	43	165	0	3.03	0.71	52	44	6	0.5	118.5	0	0	1	42.345	0	0	1	1	0	2	0	1
51191	1	0	.	.	.	.	1	2	.	2	50	43	165	0	3.03	0.71	52	44	6	0.5	118.5	0	0	1	42.345	0	0	1	1	0	2	0	1
51191	1	1	.	.	.	.	1	2	.	2	50	43	165	0	3.03	0.71	52	44	6	0.5	118.5	0	0	1	42.345	0	0	1	1	0	2	0	1
51191	1	1.75	.	.	37.77	.	0	0	.	2	50	43	165	0	3.03	0.71	52	44	6	0.5	118.5	0	0	1	42.345	0	0	1	1	0	2	0	1
51191	1	2	.	.	.	.	1	2	.	2	50	43	165	0	3.03	0.71	52	44	6	0.5	118.5	0	0	1	42.345	0	0	1	1	0	2	0	1
51191	1	3	.	.	.	.	1	2	.	2	50	43	165	0	3.03	0.71	52	44	6	0.5	118.5	0	0	1	42.345	0	0	1	1	0	2	0	1
51191	1	4	.	.	.	.	1	2	.	2	50	43	165	0	3.03	0.71	52	44	6	0.5	118.5	0	0	1	42.345	0	0	1	1	0	2	0	1
51191	1	4.83	.	.	37.9	.	0	0	.	2	50	43	165	0	3.03	0.71	52	44	6	0.5	118.5	0	0	1	42.345	0	0	1	1	0	2	0	1
51191	1	5	.	.	.	.	1	2	.	2	50	43	165	0	3.03	0.71	52	44	6	0.5	118.5	0	0	1	42.345	0	0	1	1	0	2	0	1
51191	1	6	.	.	.	.	1	2	.	2	50	43	165	0	3.03	0.71	52	44	6	0.5	118.5	0	0	1	42.345	0	0	1	1	0	2	0	1
51191	1	7	.	.	.	.	1	2	.	2	50	43	165	0	3.03	0.71	52	44	6	0.5	118.5	0	0	1	42.345	0	0	1	1	0	2	0	1
51191	1	8	.	.	.	.	1	2	.	2	50	43	165	0	3.03	0.71	52	44	6	0.5	118.5	0	0	1	42.345	0	0	1	1	0	2	0	1
51191	1	9	.	.	.	.	1	2	.	2	50	43	165	0	3.03	0.71	52	44	6	0.5	118.5	0	0	1	42.345	0	0	1	1	0	2	0	1
51191	1	10	.	.	.	.	1	2	.	2	50	43	165	0	3.03	0.71	52	44	6	0.5	118.5	0	0	1	42.345	0	0	1	1	0	2	0	1
51191	1	11	.	.	.	.	1	2	.	2	50	43	165	0	3.03	0.71	52	44	6	0.5	118.5	0	0	1	42.345	0	0	1	1	0	2	0	1
51191	1	12	.	.	.	.	1	2	.	2	50	43	165	0	3.03	0.71	52	44	6	0.5	118.5	0	0	1	42.345	0	0	1	1	0	2	0	1
51191	1	13	.	.	.	.	1	2	.	2	50	43	165	0	3.03	0.71	52	44	6	0.5	118.5	0	0	1	42.345	0	0	1	1	0	2	0	1
51191	1	14	.	.	.	.	1	2	.	2	50	43	165	0	3.03	0.71	52	44	6	0.5	118.5	0	0	1	42.345	0	0	1	1	0	2	0	1
51191	1	15	.	.	.	.	1	2	.	2	50	43	165	0	3.03	0.71	52	44	6	0.5	118.5	0	0	1	42.345	0	0	1	1	0	2	0	1
51191	1	16	.	.	.	.	1	2	.	2	50	43	165	0	3.03	0.71	52	44	6	0.5	118.5	0	0	1	42.345	0	0	1	1	0	2	0	1
51191	1	17	.	.	.	.	1	2	.	2	50	43	165	0	3.03	0.71	52	44	6	0.5	118.5	0	0	1	42.345	0	0	1	1	0	2	0	1
51191	1	18	.	.	.	.	1	2	.	2	50	43	165	0	3.03	0.71	52	44	6	0.5	118.5	0	0	1	42.345	0	0	1	1	0	2	0	1
51191	1	19	.	.	.	.	1	2	.	2	50	43	165	0	3.03	0.71	52	44	6	0.5	118.5	0	0	1	42.345	0	0	1	1	0	2	0	1
51191	1	20	.	.	.	.	1	2	.	2	50	43	165	0	3.03	0.71	52	44	6	0.5	118.5	0	0	1	42.345	0	0	1	1	0	2	0	1
51191	1	21	.	.	.	.	1	2	.	2	50	43	165	0	3.03	0.71	52	44	6	0.5	118.5	0	0	1	42.345	0	0	1	1	0	2	0	1
51191	1	22	.	.	.	.	1	2	.	2	50	43	165	0	3.03	0.71	52	44	6	0.5	118.5	0	0	1	42.345	0	0	1	1	0	2	0	1
51191	1	23	.	.	.	.	1	2	.	2	50	43	165	0	3.03	0.71	52	44	6	0.5	118.5	0	0	1	42.345	0	0	1	1	0	2	0	1
51191	1	24	.	.	.	.	1	2	.	2	50	43	165	0	3.03	0.71	52	44	6	0.5	118.5	0	0	1	42.345	0	0	1	1	0	2	0	1
51192	1	0	24	1	.	1500	1	1	-2	1	70	63	167	1	2.59	0.69	52	63	12	0.7	100.4	0	0	0	53.879	1	0	1	1	0	3	0	1
51192	1	0	.	.	.	.	1	2	.	2	70	63	167	1	2.59	0.69	52	63	12	0.7	100.4	0	0	0	53.879	1	0	1	1	0	3	0	1
51192	1	0.83	.	.	53.65	.	0	0	.	2	70	63	167	1	2.59	0.69	52	63	12	0.7	100.4	0	0	0	53.879	1	0	1	1	0	3	0	1
51192	1	1	.	.	.	.	1	2	.	2	70	63	167	1	2.59	0.69	52	63	12	0.7	100.4	0	0	0	53.879	1	0	1	1	0	3	0	1
51192	1	2	.	.	.	.	1	2	.	2	70	63	167	1	2.59	0.69	52	63	12	0.7	100.4	0	0	0	53.879	1	0	1	1	0	3	0	1
51192	1	3	.	.	.	.	1	2	.	2	70	63	167	1	2.59	0.69	52	63	12	0.7	100.4	0	0	0	53.879	1	0	1	1	0	3	0	1
51192	1	3.83	.	.	52.83	.	0	0	.	2	70	63	167	1	2.59	0.69	52	63	12	0.7	100.4	0	0	0	53.879	1	0	1	1	0	3	0	1
51192	1	4	.	.	.	.	1	2	.	2	70	63	167	1	2.59	0.69	52	63	12	0.7	100.4	0	0	0	53.879	1	0	1	1	0	3	0	1
51192	1	5	.	.	.	.	1	2	.	2	70	63	167	1	2.59	0.69	52	63	12	0.7	100.4	0	0	0	53.879	1	0	1	1	0	3	0	1
51192	1	6	.	.	.	.	1	2	.	2	70	63	167	1	2.59	0.69	52	63	12	0.7	100.4	0	0	0	53.879	1	0	1	1	0	3	0	1
51192	1	7	.	.	.	.	1	2	.	2	70	63	167	1	2.59	0.69	52	63	12	0.7	100.4	0	0	0	53.879	1	0	1	1	0	3	0	1
51192	1	8	.	.	.	.	1	2	.	2	70	63	167	1	2.59	0.69	52	63	12	0.7	100.4	0	0	0	53.879	1	0	1	1	0	3	0	1
51192	1	9	.	.	.	.	1	2	.	2	70	63	167	1	2.59	0.69	52	63	12	0.7	100.4	0	0	0	53.879	1	0	1	1	0	3	0	1
51192	1	10	.	.	.	.	1	2	.	2	70	63	167	1	2.59	0.69	52	63	12	0.7	100.4	0	0	0	53.879	1	0	1	1	0	3	0	1
51192	1	11	.	.	.	.	1	2	.	2	70	63	167	1	2.59	0.69	52	63	12	0.7	100.4	0	0	0	53.879	1	0	1	1	0	3	0	1
51192	1	12	.	.	.	.	1	2	.	2	70	63	167	1	2.59	0.69	52	63	12	0.7	100.4	0	0	0	53.879	1	0	1	1	0	3	0	1
51192	1	13	.	.	.	.	1	2	.	2	70	63	167	1	2.59	0.69	52	63	12	0.7	100.4	0	0	0	53.879	1	0	1	1	0	3	0	1
51192	1	14	.	.	.	.	1	2	.	2	70	63	167	1	2.59	0.69	52	63	12	0.7	100.4	0	0	0	53.879	1	0	1	1	0	3	0	1
51192	1	15	.	.	.	.	1	2	.	2	70	63	167	1	2.59	0.69	52	63	12	0.7	100.4	0	0	0	53.879	1	0	1	1	0	3	0	1
51192	1	16	.	.	.	.	1	2	.	2	70	63	167	1	2.59	0.69	52	63	12	0.7	100.4	0	0	0	53.879	1	0	1	1	0	3	0	1
51192	1	17	.	.	.	.	1	2	.	2	70	63	167	1	2.59	0.69	52	63	12	0.7	100.4	0	0	0	53.879	1	0	1	1	0	3	0	1
51192	1	18	.	.	.	.	1	2	.	2	70	63	167	1	2.59	0.69	52	63	12	0.7	100.4	0	0	0	53.879	1	0	1	1	0	3	0	1
51192	1	19	.	.	.	.	1	2	.	2	70	63	167	1	2.59	0.69	52	63	12	0.7	100.4	0	0	0	53.879	1	0	1	1	0	3	0	1
51192	1	20	.	.	.	.	1	2	.	2	70	63	167	1	2.59	0.69	52	63	12	0.7	100.4	0	0	0	53.879	1	0	1	1	0	3	0	1
51192	1	21	.	.	.	.	1	2	.	2	70	63	167	1	2.59	0.69	52	63	12	0.7	100.4	0	0	0	53.879	1	0	1	1	0	3	0	1
51192	1	22	.	.	.	.	1	2	.	2	70	63	167	1	2.59	0.69	52	63	12	0.7	100.4	0	0	0	53.879	1	0	1	1	0	3	0	1
51192	1	23	.	.	.	.	1	2	.	2	70	63	167	1	2.59	0.69	52	63	12	0.7	100.4	0	0	0	53.879	1	0	1	1	0	3	0	1
51192	1	24	.	.	.	.	1	2	.	2	70	63	167	1	2.59	0.69	52	63	12	0.7	100.4	0	0	0	53.879	1	0	1	1	0	3	0	1
51193	1	0	24	1	.	750	1	1	-2	1	50	47	170	1	3.02	0.47	29	19	10	0.7	104.8	1	0	0	46.54	0	0	1	3	0	1	0	1
51193	1	0	.	.	.	.	1	2	.	2	50	47	170	1	3.02	0.47	29	19	10	0.7	104.8	1	0	0	46.54	0	0	1	3	0	1	0	1
51193	1	1	.	.	.	.	1	2	.	2	50	47	170	1	3.02	0.47	29	19	10	0.7	104.8	1	0	0	46.54	0	0	1	3	0	1	0	1
51193	1	1.92	.	.	22.86	.	0	0	.	2	50	47	170	1	3.02	0.47	29	19	10	0.7	104.8	1	0	0	46.54	0	0	1	3	0	1	0	1
51193	1	2	.	.	.	.	1	2	.	2	50	47	170	1	3.02	0.47	29	19	10	0.7	104.8	1	0	0	46.54	0	0	1	3	0	1	0	1
51193	1	3	.	.	.	.	1	2	.	2	50	47	170	1	3.02	0.47	29	19	10	0.7	104.8	1	0	0	46.54	0	0	1	3	0	1	0	1
51193	1	4	.	.	.	.	1	2	.	2	50	47	170	1	3.02	0.47	29	19	10	0.7	104.8	1	0	0	46.54	0	0	1	3	0	1	0	1
51193	1	4.67	.	.	24.32	.	0	0	.	2	50	47	170	1	3.02	0.47	29	19	10	0.7	104.8	1	0	0	46.54	0	0	1	3	0	1	0	1
51193	1	5	.	.	.	.	1	2	.	2	50	47	170	1	3.02	0.47	29	19	10	0.7	104.8	1	0	0	46.54	0	0	1	3	0	1	0	1
51193	1	6	.	.	.	.	1	2	.	2	50	47	170	1	3.02	0.47	29	19	10	0.7	104.8	1	0	0	46.54	0	0	1	3	0	1	0	1
51193	1	7	.	.	.	.	1	2	.	2	50	47	170	1	3.02	0.47	29	19	10	0.7	104.8	1	0	0	46.54	0	0	1	3	0	1	0	1
51193	1	8	.	.	.	.	1	2	.	2	50	47	170	1	3.02	0.47	29	19	10	0.7	104.8	1	0	0	46.54	0	0	1	3	0	1	0	1
51193	1	9	.	.	.	.	1	2	.	2	50	47	170	1	3.02	0.47	29	19	10	0.7	104.8	1	0	0	46.54	0	0	1	3	0	1	0	1
51193	1	10	.	.	.	.	1	2	.	2	50	47	170	1	3.02	0.47	29	19	10	0.7	104.8	1	0	0	46.54	0	0	1	3	0	1	0	1
51193	1	11	.	.	.	.	1	2	.	2	50	47	170	1	3.02	0.47	29	19	10	0.7	104.8	1	0	0	46.54	0	0	1	3	0	1	0	1
51193	1	12	.	.	.	.	1	2	.	2	50	47	170	1	3.02	0.47	29	19	10	0.7	104.8	1	0	0	46.54	0	0	1	3	0	1	0	1
51193	1	13	.	.	.	.	1	2	.	2	50	47	170	1	3.02	0.47	29	19	10	0.7	104.8	1	0	0	46.54	0	0	1	3	0	1	0	1
51193	1	14	.	.	.	.	1	2	.	2	50	47	170	1	3.02	0.47	29	19	10	0.7	104.8	1	0	0	46.54	0	0	1	3	0	1	0	1
51193	1	15	.	.	.	.	1	2	.	2	50	47	170	1	3.02	0.47	29	19	10	0.7	104.8	1	0	0	46.54	0	0	1	3	0	1	0	1
51193	1	16	.	.	.	.	1	2	.	2	50	47	170	1	3.02	0.47	29	19	10	0.7	104.8	1	0	0	46.54	0	0	1	3	0	1	0	1
51193	1	17	.	.	.	.	1	2	.	2	50	47	170	1	3.02	0.47	29	19	10	0.7	104.8	1	0	0	46.54	0	0	1	3	0	1	0	1
51193	1	18	.	.	.	.	1	2	.	2	50	47	170	1	3.02	0.47	29	19	10	0.7	104.8	1	0	0	46.54	0	0	1	3	0	1	0	1
51193	1	19	.	.	.	.	1	2	.	2	50	47	170	1	3.02	0.47	29	19	10	0.7	104.8	1	0	0	46.54	0	0	1	3	0	1	0	1
51193	1	20	.	.	.	.	1	2	.	2	50	47	170	1	3.02	0.47	29	19	10	0.7	104.8	1	0	0	46.54	0	0	1	3	0	1	0	1
51193	1	21	.	.	.	.	1	2	.	2	50	47	170	1	3.02	0.47	29	19	10	0.7	104.8	1	0	0	46.54	0	0	1	3	0	1	0	1
51193	1	22	.	.	.	.	1	2	.	2	50	47	170	1	3.02	0.47	29	19	10	0.7	104.8	1	0	0	46.54	0	0	1	3	0	1	0	1
51193	1	23	.	.	.	.	1	2	.	2	50	47	170	1	3.02	0.47	29	19	10	0.7	104.8	1	0	0	46.54	0	0	1	3	0	1	0	1
51193	1	24	.	.	.	.	1	2	.	2	50	47	170	1	3.02	0.47	29	19	10	0.7	104.8	1	0	0	46.54	0	0	1	3	0	1	0	1
51195	1	0	24	1	.	1200	1	1	-2	1	46	29	167	1	3	0.34	29	26	10	0.7	127.5	0	0	0	44.111	0	0	1	1	0	1	0	1
51195	1	0	.	.	.	.	1	2	.	2	46	29	167	1	3	0.34	29	26	10	0.7	127.5	0	0	0	44.111	0	0	1	1	0	1	0	1
51195	1	1	.	.	.	.	1	2	.	2	46	29	167	1	3	0.34	29	26	10	0.7	127.5	0	0	0	44.111	0	0	1	1	0	1	0	1
51195	1	2	.	.	.	.	1	2	.	2	46	29	167	1	3	0.34	29	26	10	0.7	127.5	0	0	0	44.111	0	0	1	1	0	1	0	1
51195	1	2.08	.	.	10.5	.	0	0	.	2	46	29	167	1	3	0.34	29	26	10	0.7	127.5	0	0	0	44.111	0	0	1	1	0	1	0	1
51195	1	3	.	.	.	.	1	2	.	2	46	29	167	1	3	0.34	29	26	10	0.7	127.5	0	0	0	44.111	0	0	1	1	0	1	0	1
51195	1	4	.	.	.	.	1	2	.	2	46	29	167	1	3	0.34	29	26	10	0.7	127.5	0	0	0	44.111	0	0	1	1	0	1	0	1
51195	1	5	.	.	.	.	1	2	.	2	46	29	167	1	3	0.34	29	26	10	0.7	127.5	0	0	0	44.111	0	0	1	1	0	1	0	1
51195	1	5.17	.	.	10.74	.	0	0	.	2	46	29	167	1	3	0.34	29	26	10	0.7	127.5	0	0	0	44.111	0	0	1	1	0	1	0	1
51195	1	6	.	.	.	.	1	2	.	2	46	29	167	1	3	0.34	29	26	10	0.7	127.5	0	0	0	44.111	0	0	1	1	0	1	0	1
51195	1	7	.	.	.	.	1	2	.	2	46	29	167	1	3	0.34	29	26	10	0.7	127.5	0	0	0	44.111	0	0	1	1	0	1	0	1
51195	1	8	.	.	.	.	1	2	.	2	46	29	167	1	3	0.34	29	26	10	0.7	127.5	0	0	0	44.111	0	0	1	1	0	1	0	1
51195	1	9	.	.	.	.	1	2	.	2	46	29	167	1	3	0.34	29	26	10	0.7	127.5	0	0	0	44.111	0	0	1	1	0	1	0	1
51195	1	10	.	.	.	.	1	2	.	2	46	29	167	1	3	0.34	29	26	10	0.7	127.5	0	0	0	44.111	0	0	1	1	0	1	0	1
51195	1	11	.	.	.	.	1	2	.	2	46	29	167	1	3	0.34	29	26	10	0.7	127.5	0	0	0	44.111	0	0	1	1	0	1	0	1
51195	1	12	.	.	.	.	1	2	.	2	46	29	167	1	3	0.34	29	26	10	0.7	127.5	0	0	0	44.111	0	0	1	1	0	1	0	1
51195	1	13	.	.	.	.	1	2	.	2	46	29	167	1	3	0.34	29	26	10	0.7	127.5	0	0	0	44.111	0	0	1	1	0	1	0	1
51195	1	14	.	.	.	.	1	2	.	2	46	29	167	1	3	0.34	29	26	10	0.7	127.5	0	0	0	44.111	0	0	1	1	0	1	0	1
51195	1	15	.	.	.	.	1	2	.	2	46	29	167	1	3	0.34	29	26	10	0.7	127.5	0	0	0	44.111	0	0	1	1	0	1	0	1
51195	1	16	.	.	.	.	1	2	.	2	46	29	167	1	3	0.34	29	26	10	0.7	127.5	0	0	0	44.111	0	0	1	1	0	1	0	1
51195	1	17	.	.	.	.	1	2	.	2	46	29	167	1	3	0.34	29	26	10	0.7	127.5	0	0	0	44.111	0	0	1	1	0	1	0	1
51195	1	18	.	.	.	.	1	2	.	2	46	29	167	1	3	0.34	29	26	10	0.7	127.5	0	0	0	44.111	0	0	1	1	0	1	0	1
51195	1	19	.	.	.	.	1	2	.	2	46	29	167	1	3	0.34	29	26	10	0.7	127.5	0	0	0	44.111	0	0	1	1	0	1	0	1
51195	1	20	.	.	.	.	1	2	.	2	46	29	167	1	3	0.34	29	26	10	0.7	127.5	0	0	0	44.111	0	0	1	1	0	1	0	1
51195	1	21	.	.	.	.	1	2	.	2	46	29	167	1	3	0.34	29	26	10	0.7	127.5	0	0	0	44.111	0	0	1	1	0	1	0	1
51195	1	22	.	.	.	.	1	2	.	2	46	29	167	1	3	0.34	29	26	10	0.7	127.5	0	0	0	44.111	0	0	1	1	0	1	0	1
51195	1	23	.	.	.	.	1	2	.	2	46	29	167	1	3	0.34	29	26	10	0.7	127.5	0	0	0	44.111	0	0	1	1	0	1	0	1
51195	1	24	.	.	.	.	1	2	.	2	46	29	167	1	3	0.34	29	26	10	0.7	127.5	0	0	0	44.111	0	0	1	1	0	1	0	1
51203	1	0	24	1	.	1250	1	1	-2	1	60	48	175	1	3	0.3	68	55	8	0.8	105.6	0	0	1	51.945	0	0	1	1	0	2	0	1
51203	1	0	.	.	.	.	1	2	.	2	60	48	175	1	3	0.3	68	55	8	0.8	105.6	0	0	1	51.945	0	0	1	1	0	2	0	1
51203	1	1	.	.	.	.	1	2	.	2	60	48	175	1	3	0.3	68	55	8	0.8	105.6	0	0	1	51.945	0	0	1	1	0	2	0	1
51203	1	2	.	.	.	.	1	2	.	2	60	48	175	1	3	0.3	68	55	8	0.8	105.6	0	0	1	51.945	0	0	1	1	0	2	0	1
51203	1	2.25	.	.	7.5	.	0	0	.	2	60	48	175	1	3	0.3	68	55	8	0.8	105.6	0	0	1	51.945	0	0	1	1	0	2	0	1
51203	1	3	.	.	.	.	1	2	.	2	60	48	175	1	3	0.3	68	55	8	0.8	105.6	0	0	1	51.945	0	0	1	1	0	2	0	1
51203	1	4	.	.	.	.	1	2	.	2	60	48	175	1	3	0.3	68	55	8	0.8	105.6	0	0	1	51.945	0	0	1	1	0	2	0	1
51203	1	5	.	.	.	.	1	2	.	2	60	48	175	1	3	0.3	68	55	8	0.8	105.6	0	0	1	51.945	0	0	1	1	0	2	0	1
51203	1	6	.	.	.	.	1	2	.	2	60	48	175	1	3	0.3	68	55	8	0.8	105.6	0	0	1	51.945	0	0	1	1	0	2	0	1
51203	1	6.5	.	.	7.36	.	0	0	.	2	60	48	175	1	3	0.3	68	55	8	0.8	105.6	0	0	1	51.945	0	0	1	1	0	2	0	1
51203	1	7	.	.	.	.	1	2	.	2	60	48	175	1	3	0.3	68	55	8	0.8	105.6	0	0	1	51.945	0	0	1	1	0	2	0	1
51203	1	8	.	.	.	.	1	2	.	2	60	48	175	1	3	0.3	68	55	8	0.8	105.6	0	0	1	51.945	0	0	1	1	0	2	0	1
51203	1	9	.	.	.	.	1	2	.	2	60	48	175	1	3	0.3	68	55	8	0.8	105.6	0	0	1	51.945	0	0	1	1	0	2	0	1
51203	1	10	.	.	.	.	1	2	.	2	60	48	175	1	3	0.3	68	55	8	0.8	105.6	0	0	1	51.945	0	0	1	1	0	2	0	1
51203	1	11	.	.	.	.	1	2	.	2	60	48	175	1	3	0.3	68	55	8	0.8	105.6	0	0	1	51.945	0	0	1	1	0	2	0	1
51203	1	12	.	.	.	.	1	2	.	2	60	48	175	1	3	0.3	68	55	8	0.8	105.6	0	0	1	51.945	0	0	1	1	0	2	0	1
51203	1	13	.	.	.	.	1	2	.	2	60	48	175	1	3	0.3	68	55	8	0.8	105.6	0	0	1	51.945	0	0	1	1	0	2	0	1
51203	1	14	.	.	.	.	1	2	.	2	60	48	175	1	3	0.3	68	55	8	0.8	105.6	0	0	1	51.945	0	0	1	1	0	2	0	1
51203	1	15	.	.	.	.	1	2	.	2	60	48	175	1	3	0.3	68	55	8	0.8	105.6	0	0	1	51.945	0	0	1	1	0	2	0	1
51203	1	16	.	.	.	.	1	2	.	2	60	48	175	1	3	0.3	68	55	8	0.8	105.6	0	0	1	51.945	0	0	1	1	0	2	0	1
51203	1	17	.	.	.	.	1	2	.	2	60	48	175	1	3	0.3	68	55	8	0.8	105.6	0	0	1	51.945	0	0	1	1	0	2	0	1
51203	1	18	.	.	.	.	1	2	.	2	60	48	175	1	3	0.3	68	55	8	0.8	105.6	0	0	1	51.945	0	0	1	1	0	2	0	1
51203	1	19	.	.	.	.	1	2	.	2	60	48	175	1	3	0.3	68	55	8	0.8	105.6	0	0	1	51.945	0	0	1	1	0	2	0	1
51203	1	20	.	.	.	.	1	2	.	2	60	48	175	1	3	0.3	68	55	8	0.8	105.6	0	0	1	51.945	0	0	1	1	0	2	0	1
51203	1	21	.	.	.	.	1	2	.	2	60	48	175	1	3	0.3	68	55	8	0.8	105.6	0	0	1	51.945	0	0	1	1	0	2	0	1
51203	1	22	.	.	.	.	1	2	.	2	60	48	175	1	3	0.3	68	55	8	0.8	105.6	0	0	1	51.945	0	0	1	1	0	2	0	1
51203	1	23	.	.	.	.	1	2	.	2	60	48	175	1	3	0.3	68	55	8	0.8	105.6	0	0	1	51.945	0	0	1	1	0	2	0	1
51203	1	24	.	.	.	.	1	2	.	2	60	48	175	1	3	0.3	68	55	8	0.8	105.6	0	0	1	51.945	0	0	1	1	0	2	0	1
51204	1	0	24	1	.	750	1	1	-2	1	39	60	154	0	3.18	0.4	71	36	17	0.4	113.2	0	0	1	34.37	1	1	1	1	0	4	0	1
51204	1	0	.	.	.	.	1	2	.	2	39	60	154	0	3.18	0.4	71	36	17	0.4	113.2	0	0	1	34.37	1	1	1	1	0	4	0	1
51204	1	1	.	.	.	.	1	2	.	2	39	60	154	0	3.18	0.4	71	36	17	0.4	113.2	0	0	1	34.37	1	1	1	1	0	4	0	1
51204	1	2	.	.	.	.	1	2	.	2	39	60	154	0	3.18	0.4	71	36	17	0.4	113.2	0	0	1	34.37	1	1	1	1	0	4	0	1
51204	1	2.08	.	.	13.38	.	0	0	.	2	39	60	154	0	3.18	0.4	71	36	17	0.4	113.2	0	0	1	34.37	1	1	1	1	0	4	0	1
51204	1	3	.	.	.	.	1	2	.	2	39	60	154	0	3.18	0.4	71	36	17	0.4	113.2	0	0	1	34.37	1	1	1	1	0	4	0	1
51204	1	4	.	.	.	.	1	2	.	2	39	60	154	0	3.18	0.4	71	36	17	0.4	113.2	0	0	1	34.37	1	1	1	1	0	4	0	1
51204	1	5	.	.	.	.	1	2	.	2	39	60	154	0	3.18	0.4	71	36	17	0.4	113.2	0	0	1	34.37	1	1	1	1	0	4	0	1
51204	1	6	.	.	.	.	1	2	.	2	39	60	154	0	3.18	0.4	71	36	17	0.4	113.2	0	0	1	34.37	1	1	1	1	0	4	0	1
51204	1	6.25	.	.	9.77	.	0	0	.	2	39	60	154	0	3.18	0.4	71	36	17	0.4	113.2	0	0	1	34.37	1	1	1	1	0	4	0	1
51204	1	7	.	.	.	.	1	2	.	2	39	60	154	0	3.18	0.4	71	36	17	0.4	113.2	0	0	1	34.37	1	1	1	1	0	4	0	1
51204	1	8	.	.	.	.	1	2	.	2	39	60	154	0	3.18	0.4	71	36	17	0.4	113.2	0	0	1	34.37	1	1	1	1	0	4	0	1
51204	1	9	.	.	.	.	1	2	.	2	39	60	154	0	3.18	0.4	71	36	17	0.4	113.2	0	0	1	34.37	1	1	1	1	0	4	0	1
51204	1	10	.	.	.	.	1	2	.	2	39	60	154	0	3.18	0.4	71	36	17	0.4	113.2	0	0	1	34.37	1	1	1	1	0	4	0	1
51204	1	11	.	.	.	.	1	2	.	2	39	60	154	0	3.18	0.4	71	36	17	0.4	113.2	0	0	1	34.37	1	1	1	1	0	4	0	1
51204	1	12	.	.	.	.	1	2	.	2	39	60	154	0	3.18	0.4	71	36	17	0.4	113.2	0	0	1	34.37	1	1	1	1	0	4	0	1
51204	1	13	.	.	.	.	1	2	.	2	39	60	154	0	3.18	0.4	71	36	17	0.4	113.2	0	0	1	34.37	1	1	1	1	0	4	0	1
51204	1	14	.	.	.	.	1	2	.	2	39	60	154	0	3.18	0.4	71	36	17	0.4	113.2	0	0	1	34.37	1	1	1	1	0	4	0	1
51204	1	15	.	.	.	.	1	2	.	2	39	60	154	0	3.18	0.4	71	36	17	0.4	113.2	0	0	1	34.37	1	1	1	1	0	4	0	1
51204	1	16	.	.	.	.	1	2	.	2	39	60	154	0	3.18	0.4	71	36	17	0.4	113.2	0	0	1	34.37	1	1	1	1	0	4	0	1
51204	1	17	.	.	.	.	1	2	.	2	39	60	154	0	3.18	0.4	71	36	17	0.4	113.2	0	0	1	34.37	1	1	1	1	0	4	0	1
51204	1	18	.	.	.	.	1	2	.	2	39	60	154	0	3.18	0.4	71	36	17	0.4	113.2	0	0	1	34.37	1	1	1	1	0	4	0	1
51204	1	19	.	.	.	.	1	2	.	2	39	60	154	0	3.18	0.4	71	36	17	0.4	113.2	0	0	1	34.37	1	1	1	1	0	4	0	1
51204	1	20	.	.	.	.	1	2	.	2	39	60	154	0	3.18	0.4	71	36	17	0.4	113.2	0	0	1	34.37	1	1	1	1	0	4	0	1
51204	1	21	.	.	.	.	1	2	.	2	39	60	154	0	3.18	0.4	71	36	17	0.4	113.2	0	0	1	34.37	1	1	1	1	0	4	0	1
51204	1	22	.	.	.	.	1	2	.	2	39	60	154	0	3.18	0.4	71	36	17	0.4	113.2	0	0	1	34.37	1	1	1	1	0	4	0	1
51204	1	23	.	.	.	.	1	2	.	2	39	60	154	0	3.18	0.4	71	36	17	0.4	113.2	0	0	1	34.37	1	1	1	1	0	4	0	1
51204	1	24	.	.	.	.	1	2	.	2	39	60	154	0	3.18	0.4	71	36	17	0.4	113.2	0	0	1	34.37	1	1	1	1	0	4	0	1
51208	1	0	24	1	.	1000	1	1	-2	1	45	64	152	0	2.4	0.44	17	6	15	0.8	77.9	0	0	0	34.936	1	0	1	2	0	3	0	1
51208	1	0	.	.	.	.	1	2	.	2	45	64	152	0	2.4	0.44	17	6	15	0.8	77.9	0	0	0	34.936	1	0	1	2	0	3	0	1
51208	1	1	.	.	.	.	1	2	.	2	45	64	152	0	2.4	0.44	17	6	15	0.8	77.9	0	0	0	34.936	1	0	1	2	0	3	0	1
51208	1	2	.	.	.	.	1	2	.	2	45	64	152	0	2.4	0.44	17	6	15	0.8	77.9	0	0	0	34.936	1	0	1	2	0	3	0	1
51208	1	2	.	.	31.3	.	0	0	.	2	45	64	152	0	2.4	0.44	17	6	15	0.8	77.9	0	0	0	34.936	1	0	1	2	0	3	0	1
51208	1	3	.	.	.	.	1	2	.	2	45	64	152	0	2.4	0.44	17	6	15	0.8	77.9	0	0	0	34.936	1	0	1	2	0	3	0	1
51208	1	4	.	.	.	.	1	2	.	2	45	64	152	0	2.4	0.44	17	6	15	0.8	77.9	0	0	0	34.936	1	0	1	2	0	3	0	1
51208	1	5	.	.	.	.	1	2	.	2	45	64	152	0	2.4	0.44	17	6	15	0.8	77.9	0	0	0	34.936	1	0	1	2	0	3	0	1
51208	1	6	.	.	.	.	1	2	.	2	45	64	152	0	2.4	0.44	17	6	15	0.8	77.9	0	0	0	34.936	1	0	1	2	0	3	0	1
51208	1	6.25	.	.	26.12	.	0	0	.	2	45	64	152	0	2.4	0.44	17	6	15	0.8	77.9	0	0	0	34.936	1	0	1	2	0	3	0	1
51208	1	7	.	.	.	.	1	2	.	2	45	64	152	0	2.4	0.44	17	6	15	0.8	77.9	0	0	0	34.936	1	0	1	2	0	3	0	1
51208	1	8	.	.	.	.	1	2	.	2	45	64	152	0	2.4	0.44	17	6	15	0.8	77.9	0	0	0	34.936	1	0	1	2	0	3	0	1
51208	1	9	.	.	.	.	1	2	.	2	45	64	152	0	2.4	0.44	17	6	15	0.8	77.9	0	0	0	34.936	1	0	1	2	0	3	0	1
51208	1	10	.	.	.	.	1	2	.	2	45	64	152	0	2.4	0.44	17	6	15	0.8	77.9	0	0	0	34.936	1	0	1	2	0	3	0	1
51208	1	11	.	.	.	.	1	2	.	2	45	64	152	0	2.4	0.44	17	6	15	0.8	77.9	0	0	0	34.936	1	0	1	2	0	3	0	1
51208	1	12	.	.	.	.	1	2	.	2	45	64	152	0	2.4	0.44	17	6	15	0.8	77.9	0	0	0	34.936	1	0	1	2	0	3	0	1
51208	1	13	.	.	.	.	1	2	.	2	45	64	152	0	2.4	0.44	17	6	15	0.8	77.9	0	0	0	34.936	1	0	1	2	0	3	0	1
51208	1	14	.	.	.	.	1	2	.	2	45	64	152	0	2.4	0.44	17	6	15	0.8	77.9	0	0	0	34.936	1	0	1	2	0	3	0	1
51208	1	15	.	.	.	.	1	2	.	2	45	64	152	0	2.4	0.44	17	6	15	0.8	77.9	0	0	0	34.936	1	0	1	2	0	3	0	1
51208	1	16	.	.	.	.	1	2	.	2	45	64	152	0	2.4	0.44	17	6	15	0.8	77.9	0	0	0	34.936	1	0	1	2	0	3	0	1
51208	1	17	.	.	.	.	1	2	.	2	45	64	152	0	2.4	0.44	17	6	15	0.8	77.9	0	0	0	34.936	1	0	1	2	0	3	0	1
51208	1	18	.	.	.	.	1	2	.	2	45	64	152	0	2.4	0.44	17	6	15	0.8	77.9	0	0	0	34.936	1	0	1	2	0	3	0	1
51208	1	19	.	.	.	.	1	2	.	2	45	64	152	0	2.4	0.44	17	6	15	0.8	77.9	0	0	0	34.936	1	0	1	2	0	3	0	1
51208	1	20	.	.	.	.	1	2	.	2	45	64	152	0	2.4	0.44	17	6	15	0.8	77.9	0	0	0	34.936	1	0	1	2	0	3	0	1
51208	1	21	.	.	.	.	1	2	.	2	45	64	152	0	2.4	0.44	17	6	15	0.8	77.9	0	0	0	34.936	1	0	1	2	0	3	0	1
51208	1	22	.	.	.	.	1	2	.	2	45	64	152	0	2.4	0.44	17	6	15	0.8	77.9	0	0	0	34.936	1	0	1	2	0	3	0	1
51208	1	23	.	.	.	.	1	2	.	2	45	64	152	0	2.4	0.44	17	6	15	0.8	77.9	0	0	0	34.936	1	0	1	2	0	3	0	1
51208	1	24	.	.	.	.	1	2	.	2	45	64	152	0	2.4	0.44	17	6	15	0.8	77.9	0	0	0	34.936	1	0	1	2	0	3	0	1
51209	1	0	24	1	.	1200	1	1	-2	1	50	24	156	0	3.1	1.06	24	10	13	0.6	127.6	0	0	0	38.088	0	0	1	1	0	1	0	1
51209	1	0	.	.	.	.	1	2	.	2	50	24	156	0	3.1	1.06	24	10	13	0.6	127.6	0	0	0	38.088	0	0	1	1	0	1	0	1
51209	1	1	.	.	.	.	1	2	.	2	50	24	156	0	3.1	1.06	24	10	13	0.6	127.6	0	0	0	38.088	0	0	1	1	0	1	0	1
51209	1	2	.	.	.	.	1	2	.	2	50	24	156	0	3.1	1.06	24	10	13	0.6	127.6	0	0	0	38.088	0	0	1	1	0	1	0	1
51209	1	2.03	.	.	19.8	.	0	0	.	2	50	24	156	0	3.1	1.06	24	10	13	0.6	127.6	0	0	0	38.088	0	0	1	1	0	1	0	1
51209	1	3	.	.	.	.	1	2	.	2	50	24	156	0	3.1	1.06	24	10	13	0.6	127.6	0	0	0	38.088	0	0	1	1	0	1	0	1
51209	1	4	.	.	.	.	1	2	.	2	50	24	156	0	3.1	1.06	24	10	13	0.6	127.6	0	0	0	38.088	0	0	1	1	0	1	0	1
51209	1	5	.	.	.	.	1	2	.	2	50	24	156	0	3.1	1.06	24	10	13	0.6	127.6	0	0	0	38.088	0	0	1	1	0	1	0	1
51209	1	6	.	.	.	.	1	2	.	2	50	24	156	0	3.1	1.06	24	10	13	0.6	127.6	0	0	0	38.088	0	0	1	1	0	1	0	1
51209	1	6.17	.	.	18.83	.	0	0	.	2	50	24	156	0	3.1	1.06	24	10	13	0.6	127.6	0	0	0	38.088	0	0	1	1	0	1	0	1
51209	1	7	.	.	.	.	1	2	.	2	50	24	156	0	3.1	1.06	24	10	13	0.6	127.6	0	0	0	38.088	0	0	1	1	0	1	0	1
51209	1	8	.	.	.	.	1	2	.	2	50	24	156	0	3.1	1.06	24	10	13	0.6	127.6	0	0	0	38.088	0	0	1	1	0	1	0	1
51209	1	9	.	.	.	.	1	2	.	2	50	24	156	0	3.1	1.06	24	10	13	0.6	127.6	0	0	0	38.088	0	0	1	1	0	1	0	1
51209	1	10	.	.	.	.	1	2	.	2	50	24	156	0	3.1	1.06	24	10	13	0.6	127.6	0	0	0	38.088	0	0	1	1	0	1	0	1
51209	1	11	.	.	.	.	1	2	.	2	50	24	156	0	3.1	1.06	24	10	13	0.6	127.6	0	0	0	38.088	0	0	1	1	0	1	0	1
51209	1	12	.	.	.	.	1	2	.	2	50	24	156	0	3.1	1.06	24	10	13	0.6	127.6	0	0	0	38.088	0	0	1	1	0	1	0	1
51209	1	13	.	.	.	.	1	2	.	2	50	24	156	0	3.1	1.06	24	10	13	0.6	127.6	0	0	0	38.088	0	0	1	1	0	1	0	1
51209	1	14	.	.	.	.	1	2	.	2	50	24	156	0	3.1	1.06	24	10	13	0.6	127.6	0	0	0	38.088	0	0	1	1	0	1	0	1
51209	1	15	.	.	.	.	1	2	.	2	50	24	156	0	3.1	1.06	24	10	13	0.6	127.6	0	0	0	38.088	0	0	1	1	0	1	0	1
51209	1	16	.	.	.	.	1	2	.	2	50	24	156	0	3.1	1.06	24	10	13	0.6	127.6	0	0	0	38.088	0	0	1	1	0	1	0	1
51209	1	17	.	.	.	.	1	2	.	2	50	24	156	0	3.1	1.06	24	10	13	0.6	127.6	0	0	0	38.088	0	0	1	1	0	1	0	1
51209	1	18	.	.	.	.	1	2	.	2	50	24	156	0	3.1	1.06	24	10	13	0.6	127.6	0	0	0	38.088	0	0	1	1	0	1	0	1
51209	1	19	.	.	.	.	1	2	.	2	50	24	156	0	3.1	1.06	24	10	13	0.6	127.6	0	0	0	38.088	0	0	1	1	0	1	0	1
51209	1	20	.	.	.	.	1	2	.	2	50	24	156	0	3.1	1.06	24	10	13	0.6	127.6	0	0	0	38.088	0	0	1	1	0	1	0	1
51209	1	21	.	.	.	.	1	2	.	2	50	24	156	0	3.1	1.06	24	10	13	0.6	127.6	0	0	0	38.088	0	0	1	1	0	1	0	1
51209	1	22	.	.	.	.	1	2	.	2	50	24	156	0	3.1	1.06	24	10	13	0.6	127.6	0	0	0	38.088	0	0	1	1	0	1	0	1
51209	1	23	.	.	.	.	1	2	.	2	50	24	156	0	3.1	1.06	24	10	13	0.6	127.6	0	0	0	38.088	0	0	1	1	0	1	0	1
51209	1	24	.	.	.	.	1	2	.	2	50	24	156	0	3.1	1.06	24	10	13	0.6	127.6	0	0	0	38.088	0	0	1	1	0	1	0	1
51211	1	0	24	1	.	1000	1	1	-2	1	55	62	168	1	2.9	0.39	28	21	10	0.7	101.1	0	0	0	48.041	1	0	1	1	0	3	0	1
51211	1	0	.	.	.	.	1	2	.	2	55	62	168	1	2.9	0.39	28	21	10	0.7	101.1	0	0	0	48.041	1	0	1	1	0	3	0	1
51211	1	1	.	.	.	.	1	2	.	2	55	62	168	1	2.9	0.39	28	21	10	0.7	101.1	0	0	0	48.041	1	0	1	1	0	3	0	1
51211	1	2	.	.	.	.	1	2	.	2	55	62	168	1	2.9	0.39	28	21	10	0.7	101.1	0	0	0	48.041	1	0	1	1	0	3	0	1
51211	1	2.17	.	.	26.27	.	0	0	.	2	55	62	168	1	2.9	0.39	28	21	10	0.7	101.1	0	0	0	48.041	1	0	1	1	0	3	0	1
51211	1	3	.	.	.	.	1	2	.	2	55	62	168	1	2.9	0.39	28	21	10	0.7	101.1	0	0	0	48.041	1	0	1	1	0	3	0	1
51211	1	4	.	.	.	.	1	2	.	2	55	62	168	1	2.9	0.39	28	21	10	0.7	101.1	0	0	0	48.041	1	0	1	1	0	3	0	1
51211	1	5	.	.	.	.	1	2	.	2	55	62	168	1	2.9	0.39	28	21	10	0.7	101.1	0	0	0	48.041	1	0	1	1	0	3	0	1
51211	1	6	.	.	.	.	1	2	.	2	55	62	168	1	2.9	0.39	28	21	10	0.7	101.1	0	0	0	48.041	1	0	1	1	0	3	0	1
51211	1	6.23	.	.	24.7	.	0	0	.	2	55	62	168	1	2.9	0.39	28	21	10	0.7	101.1	0	0	0	48.041	1	0	1	1	0	3	0	1
51211	1	7	.	.	.	.	1	2	.	2	55	62	168	1	2.9	0.39	28	21	10	0.7	101.1	0	0	0	48.041	1	0	1	1	0	3	0	1
51211	1	8	.	.	.	.	1	2	.	2	55	62	168	1	2.9	0.39	28	21	10	0.7	101.1	0	0	0	48.041	1	0	1	1	0	3	0	1
51211	1	9	.	.	.	.	1	2	.	2	55	62	168	1	2.9	0.39	28	21	10	0.7	101.1	0	0	0	48.041	1	0	1	1	0	3	0	1
51211	1	10	.	.	.	.	1	2	.	2	55	62	168	1	2.9	0.39	28	21	10	0.7	101.1	0	0	0	48.041	1	0	1	1	0	3	0	1
51211	1	11	.	.	.	.	1	2	.	2	55	62	168	1	2.9	0.39	28	21	10	0.7	101.1	0	0	0	48.041	1	0	1	1	0	3	0	1
51211	1	12	.	.	.	.	1	2	.	2	55	62	168	1	2.9	0.39	28	21	10	0.7	101.1	0	0	0	48.041	1	0	1	1	0	3	0	1
51211	1	13	.	.	.	.	1	2	.	2	55	62	168	1	2.9	0.39	28	21	10	0.7	101.1	0	0	0	48.041	1	0	1	1	0	3	0	1
51211	1	14	.	.	.	.	1	2	.	2	55	62	168	1	2.9	0.39	28	21	10	0.7	101.1	0	0	0	48.041	1	0	1	1	0	3	0	1
51211	1	15	.	.	.	.	1	2	.	2	55	62	168	1	2.9	0.39	28	21	10	0.7	101.1	0	0	0	48.041	1	0	1	1	0	3	0	1
51211	1	16	.	.	.	.	1	2	.	2	55	62	168	1	2.9	0.39	28	21	10	0.7	101.1	0	0	0	48.041	1	0	1	1	0	3	0	1
51211	1	17	.	.	.	.	1	2	.	2	55	62	168	1	2.9	0.39	28	21	10	0.7	101.1	0	0	0	48.041	1	0	1	1	0	3	0	1
51211	1	18	.	.	.	.	1	2	.	2	55	62	168	1	2.9	0.39	28	21	10	0.7	101.1	0	0	0	48.041	1	0	1	1	0	3	0	1
51211	1	19	.	.	.	.	1	2	.	2	55	62	168	1	2.9	0.39	28	21	10	0.7	101.1	0	0	0	48.041	1	0	1	1	0	3	0	1
51211	1	20	.	.	.	.	1	2	.	2	55	62	168	1	2.9	0.39	28	21	10	0.7	101.1	0	0	0	48.041	1	0	1	1	0	3	0	1
51211	1	21	.	.	.	.	1	2	.	2	55	62	168	1	2.9	0.39	28	21	10	0.7	101.1	0	0	0	48.041	1	0	1	1	0	3	0	1
51211	1	22	.	.	.	.	1	2	.	2	55	62	168	1	2.9	0.39	28	21	10	0.7	101.1	0	0	0	48.041	1	0	1	1	0	3	0	1
51211	1	23	.	.	.	.	1	2	.	2	55	62	168	1	2.9	0.39	28	21	10	0.7	101.1	0	0	0	48.041	1	0	1	1	0	3	0	1
51211	1	24	.	.	.	.	1	2	.	2	55	62	168	1	2.9	0.39	28	21	10	0.7	101.1	0	0	0	48.041	1	0	1	1	0	3	0	1
51213	1	0	24	1	.	1500	1	1	-2	1	60	26	172	1	3.1	1.01	37	78	4	0.6	138.8	0	0	0	51.144	0	0	1	1	0	1	0	1
51213	1	0	.	.	.	.	1	2	.	2	60	26	172	1	3.1	1.01	37	78	4	0.6	138.8	0	0	0	51.144	0	0	1	1	0	1	0	1
51213	1	1	.	.	.	.	1	2	.	2	60	26	172	1	3.1	1.01	37	78	4	0.6	138.8	0	0	0	51.144	0	0	1	1	0	1	0	1
51213	1	2	.	.	.	.	1	2	.	2	60	26	172	1	3.1	1.01	37	78	4	0.6	138.8	0	0	0	51.144	0	0	1	1	0	1	0	1
51213	1	2.17	.	.	34.1	.	0	0	.	2	60	26	172	1	3.1	1.01	37	78	4	0.6	138.8	0	0	0	51.144	0	0	1	1	0	1	0	1
51213	1	3	.	.	.	.	1	2	.	2	60	26	172	1	3.1	1.01	37	78	4	0.6	138.8	0	0	0	51.144	0	0	1	1	0	1	0	1
51213	1	4	.	.	.	.	1	2	.	2	60	26	172	1	3.1	1.01	37	78	4	0.6	138.8	0	0	0	51.144	0	0	1	1	0	1	0	1
51213	1	5	.	.	.	.	1	2	.	2	60	26	172	1	3.1	1.01	37	78	4	0.6	138.8	0	0	0	51.144	0	0	1	1	0	1	0	1
51213	1	6	.	.	.	.	1	2	.	2	60	26	172	1	3.1	1.01	37	78	4	0.6	138.8	0	0	0	51.144	0	0	1	1	0	1	0	1
51213	1	6	.	.	21.93	.	0	0	.	2	60	26	172	1	3.1	1.01	37	78	4	0.6	138.8	0	0	0	51.144	0	0	1	1	0	1	0	1
51213	1	7	.	.	.	.	1	2	.	2	60	26	172	1	3.1	1.01	37	78	4	0.6	138.8	0	0	0	51.144	0	0	1	1	0	1	0	1
51213	1	8	.	.	.	.	1	2	.	2	60	26	172	1	3.1	1.01	37	78	4	0.6	138.8	0	0	0	51.144	0	0	1	1	0	1	0	1
51213	1	9	.	.	.	.	1	2	.	2	60	26	172	1	3.1	1.01	37	78	4	0.6	138.8	0	0	0	51.144	0	0	1	1	0	1	0	1
51213	1	10	.	.	.	.	1	2	.	2	60	26	172	1	3.1	1.01	37	78	4	0.6	138.8	0	0	0	51.144	0	0	1	1	0	1	0	1
51213	1	11	.	.	.	.	1	2	.	2	60	26	172	1	3.1	1.01	37	78	4	0.6	138.8	0	0	0	51.144	0	0	1	1	0	1	0	1
51213	1	12	.	.	.	.	1	2	.	2	60	26	172	1	3.1	1.01	37	78	4	0.6	138.8	0	0	0	51.144	0	0	1	1	0	1	0	1
51213	1	13	.	.	.	.	1	2	.	2	60	26	172	1	3.1	1.01	37	78	4	0.6	138.8	0	0	0	51.144	0	0	1	1	0	1	0	1
51213	1	14	.	.	.	.	1	2	.	2	60	26	172	1	3.1	1.01	37	78	4	0.6	138.8	0	0	0	51.144	0	0	1	1	0	1	0	1
51213	1	15	.	.	.	.	1	2	.	2	60	26	172	1	3.1	1.01	37	78	4	0.6	138.8	0	0	0	51.144	0	0	1	1	0	1	0	1
51213	1	16	.	.	.	.	1	2	.	2	60	26	172	1	3.1	1.01	37	78	4	0.6	138.8	0	0	0	51.144	0	0	1	1	0	1	0	1
51213	1	17	.	.	.	.	1	2	.	2	60	26	172	1	3.1	1.01	37	78	4	0.6	138.8	0	0	0	51.144	0	0	1	1	0	1	0	1
51213	1	18	.	.	.	.	1	2	.	2	60	26	172	1	3.1	1.01	37	78	4	0.6	138.8	0	0	0	51.144	0	0	1	1	0	1	0	1
51213	1	19	.	.	.	.	1	2	.	2	60	26	172	1	3.1	1.01	37	78	4	0.6	138.8	0	0	0	51.144	0	0	1	1	0	1	0	1
51213	1	20	.	.	.	.	1	2	.	2	60	26	172	1	3.1	1.01	37	78	4	0.6	138.8	0	0	0	51.144	0	0	1	1	0	1	0	1
51213	1	21	.	.	.	.	1	2	.	2	60	26	172	1	3.1	1.01	37	78	4	0.6	138.8	0	0	0	51.144	0	0	1	1	0	1	0	1
51213	1	22	.	.	.	.	1	2	.	2	60	26	172	1	3.1	1.01	37	78	4	0.6	138.8	0	0	0	51.144	0	0	1	1	0	1	0	1
51213	1	23	.	.	.	.	1	2	.	2	60	26	172	1	3.1	1.01	37	78	4	0.6	138.8	0	0	0	51.144	0	0	1	1	0	1	0	1
51213	1	24	.	.	.	.	1	2	.	2	60	26	172	1	3.1	1.01	37	78	4	0.6	138.8	0	0	0	51.144	0	0	1	1	0	1	0	1
51215	2	0	24	1	.	1000	1	1	-2	1	45	17	161	1	3	0.4	55	44	16	0.7	138.7	0	0	0	42.102	0	0	1	1	0	1	0	1
51215	2	0	.	.	.	.	1	2	.	2	45	17	161	1	3	0.4	55	44	16	0.7	138.7	0	0	0	42.102	0	0	1	1	0	1	0	1
51215	2	1	.	.	.	.	1	2	.	2	45	17	161	1	3	0.4	55	44	16	0.7	138.7	0	0	0	42.102	0	0	1	1	0	1	0	1
51215	2	2	.	.	.	.	1	2	.	2	45	17	161	1	3	0.4	55	44	16	0.7	138.7	0	0	0	42.102	0	0	1	1	0	1	0	1
51215	2	3	.	.	.	.	1	2	.	2	45	17	161	1	3	0.4	55	44	16	0.7	138.7	0	0	0	42.102	0	0	1	1	0	1	0	1
51215	2	4	.	.	.	.	1	2	.	2	45	17	161	1	3	0.4	55	44	16	0.7	138.7	0	0	0	42.102	0	0	1	1	0	1	0	1
51215	2	5	.	.	.	.	1	2	.	2	45	17	161	1	3	0.4	55	44	16	0.7	138.7	0	0	0	42.102	0	0	1	1	0	1	0	1
51215	2	6	.	.	.	.	1	2	.	2	45	17	161	1	3	0.4	55	44	16	0.7	138.7	0	0	0	42.102	0	0	1	1	0	1	0	1
51215	2	6.33	.	.	9.69	.	0	0	.	2	45	17	161	1	3	0.4	55	44	16	0.7	138.7	0	0	0	42.102	0	0	1	1	0	1	0	1
51215	2	7	.	.	.	.	1	2	.	2	45	17	161	1	3	0.4	55	44	16	0.7	138.7	0	0	0	42.102	0	0	1	1	0	1	0	1
51215	2	8	.	.	.	.	1	2	.	2	45	17	161	1	3	0.4	55	44	16	0.7	138.7	0	0	0	42.102	0	0	1	1	0	1	0	1
51215	2	9	.	.	.	.	1	2	.	2	45	17	161	1	3	0.4	55	44	16	0.7	138.7	0	0	0	42.102	0	0	1	1	0	1	0	1
51215	2	10	.	.	.	.	1	2	.	2	45	17	161	1	3	0.4	55	44	16	0.7	138.7	0	0	0	42.102	0	0	1	1	0	1	0	1
51215	2	11	.	.	.	.	1	2	.	2	45	17	161	1	3	0.4	55	44	16	0.7	138.7	0	0	0	42.102	0	0	1	1	0	1	0	1
51215	2	12	.	.	.	.	1	2	.	2	45	17	161	1	3	0.4	55	44	16	0.7	138.7	0	0	0	42.102	0	0	1	1	0	1	0	1
51215	2	13	.	.	.	.	1	2	.	2	45	17	161	1	3	0.4	55	44	16	0.7	138.7	0	0	0	42.102	0	0	1	1	0	1	0	1
51215	2	14	.	.	.	.	1	2	.	2	45	17	161	1	3	0.4	55	44	16	0.7	138.7	0	0	0	42.102	0	0	1	1	0	1	0	1
51215	2	15	.	.	.	.	1	2	.	2	45	17	161	1	3	0.4	55	44	16	0.7	138.7	0	0	0	42.102	0	0	1	1	0	1	0	1
51215	2	16	.	.	.	.	1	2	.	2	45	17	161	1	3	0.4	55	44	16	0.7	138.7	0	0	0	42.102	0	0	1	1	0	1	0	1
51215	2	17	.	.	.	.	1	2	.	2	45	17	161	1	3	0.4	55	44	16	0.7	138.7	0	0	0	42.102	0	0	1	1	0	1	0	1
51215	2	18	.	.	.	.	1	2	.	2	45	17	161	1	3	0.4	55	44	16	0.7	138.7	0	0	0	42.102	0	0	1	1	0	1	0	1
51215	2	19	.	.	.	.	1	2	.	2	45	17	161	1	3	0.4	55	44	16	0.7	138.7	0	0	0	42.102	0	0	1	1	0	1	0	1
51215	2	20	.	.	.	.	1	2	.	2	45	17	161	1	3	0.4	55	44	16	0.7	138.7	0	0	0	42.102	0	0	1	1	0	1	0	1
51215	2	21	.	.	.	.	1	2	.	2	45	17	161	1	3	0.4	55	44	16	0.7	138.7	0	0	0	42.102	0	0	1	1	0	1	0	1
51215	2	22	.	.	.	.	1	2	.	2	45	17	161	1	3	0.4	55	44	16	0.7	138.7	0	0	0	42.102	0	0	1	1	0	1	0	1
51215	2	23	.	.	.	.	1	2	.	2	45	17	161	1	3	0.4	55	44	16	0.7	138.7	0	0	0	42.102	0	0	1	1	0	1	0	1
51215	2	24	.	.	.	.	1	2	.	2	45	17	161	1	3	0.4	55	44	16	0.7	138.7	0	0	0	42.102	0	0	1	1	0	1	0	1
51216	1	0	24	1	.	1200	1	1	-2	1	50	58	168	1	3.5	0.41	21	25	10	0.9	93.8	0	0	0	46.006	0	0	1	1	0	1	0	0
51216	1	0	.	.	.	.	1	2	.	2	50	58	168	1	3.5	0.41	21	25	10	0.9	93.8	0	0	0	46.006	0	0	1	1	0	1	0	0
51216	1	1	.	.	.	.	1	2	.	2	50	58	168	1	3.5	0.41	21	25	10	0.9	93.8	0	0	0	46.006	0	0	1	1	0	1	0	0
51216	1	2	.	.	.	.	1	2	.	2	50	58	168	1	3.5	0.41	21	25	10	0.9	93.8	0	0	0	46.006	0	0	1	1	0	1	0	0
51216	1	2.33	.	.	27.81	.	0	0	.	2	50	58	168	1	3.5	0.41	21	25	10	0.9	93.8	0	0	0	46.006	0	0	1	1	0	1	0	0
51216	1	3	.	.	.	.	1	2	.	2	50	58	168	1	3.5	0.41	21	25	10	0.9	93.8	0	0	0	46.006	0	0	1	1	0	1	0	0
51216	1	4	.	.	.	.	1	2	.	2	50	58	168	1	3.5	0.41	21	25	10	0.9	93.8	0	0	0	46.006	0	0	1	1	0	1	0	0
51216	1	5	.	.	.	.	1	2	.	2	50	58	168	1	3.5	0.41	21	25	10	0.9	93.8	0	0	0	46.006	0	0	1	1	0	1	0	0
51216	1	6	.	.	.	.	1	2	.	2	50	58	168	1	3.5	0.41	21	25	10	0.9	93.8	0	0	0	46.006	0	0	1	1	0	1	0	0
51216	1	6.67	.	.	22.63	.	0	0	.	2	50	58	168	1	3.5	0.41	21	25	10	0.9	93.8	0	0	0	46.006	0	0	1	1	0	1	0	0
51216	1	7	.	.	.	.	1	2	.	2	50	58	168	1	3.5	0.41	21	25	10	0.9	93.8	0	0	0	46.006	0	0	1	1	0	1	0	0
51216	1	8	.	.	.	.	1	2	.	2	50	58	168	1	3.5	0.41	21	25	10	0.9	93.8	0	0	0	46.006	0	0	1	1	0	1	0	0
51216	1	9	.	.	.	.	1	2	.	2	50	58	168	1	3.5	0.41	21	25	10	0.9	93.8	0	0	0	46.006	0	0	1	1	0	1	0	0
51216	1	10	.	.	.	.	1	2	.	2	50	58	168	1	3.5	0.41	21	25	10	0.9	93.8	0	0	0	46.006	0	0	1	1	0	1	0	0
51216	1	11	.	.	.	.	1	2	.	2	50	58	168	1	3.5	0.41	21	25	10	0.9	93.8	0	0	0	46.006	0	0	1	1	0	1	0	0
51216	1	12	.	.	.	.	1	2	.	2	50	58	168	1	3.5	0.41	21	25	10	0.9	93.8	0	0	0	46.006	0	0	1	1	0	1	0	0
51216	1	13	.	.	.	.	1	2	.	2	50	58	168	1	3.5	0.41	21	25	10	0.9	93.8	0	0	0	46.006	0	0	1	1	0	1	0	0
51216	1	14	.	.	.	.	1	2	.	2	50	58	168	1	3.5	0.41	21	25	10	0.9	93.8	0	0	0	46.006	0	0	1	1	0	1	0	0
51216	1	15	.	.	.	.	1	2	.	2	50	58	168	1	3.5	0.41	21	25	10	0.9	93.8	0	0	0	46.006	0	0	1	1	0	1	0	0
51216	1	16	.	.	.	.	1	2	.	2	50	58	168	1	3.5	0.41	21	25	10	0.9	93.8	0	0	0	46.006	0	0	1	1	0	1	0	0
51216	1	17	.	.	.	.	1	2	.	2	50	58	168	1	3.5	0.41	21	25	10	0.9	93.8	0	0	0	46.006	0	0	1	1	0	1	0	0
51216	1	18	.	.	.	.	1	2	.	2	50	58	168	1	3.5	0.41	21	25	10	0.9	93.8	0	0	0	46.006	0	0	1	1	0	1	0	0
51216	1	19	.	.	.	.	1	2	.	2	50	58	168	1	3.5	0.41	21	25	10	0.9	93.8	0	0	0	46.006	0	0	1	1	0	1	0	0
51216	1	20	.	.	.	.	1	2	.	2	50	58	168	1	3.5	0.41	21	25	10	0.9	93.8	0	0	0	46.006	0	0	1	1	0	1	0	0
51216	1	21	.	.	.	.	1	2	.	2	50	58	168	1	3.5	0.41	21	25	10	0.9	93.8	0	0	0	46.006	0	0	1	1	0	1	0	0
51216	1	22	.	.	.	.	1	2	.	2	50	58	168	1	3.5	0.41	21	25	10	0.9	93.8	0	0	0	46.006	0	0	1	1	0	1	0	0
51216	1	23	.	.	.	.	1	2	.	2	50	58	168	1	3.5	0.41	21	25	10	0.9	93.8	0	0	0	46.006	0	0	1	1	0	1	0	0
51216	1	24	.	.	.	.	1	2	.	2	50	58	168	1	3.5	0.41	21	25	10	0.9	93.8	0	0	0	46.006	0	0	1	1	0	1	0	0
51218	1	0	24	1	.	1200	1	1	-2	1	50	42	167	1	3.56	0.4	58	29	7	0.6	124	0	0	0	45.739	0	0	1	1	0	1	0	0
51218	1	0	.	.	.	.	1	2	.	2	50	42	167	1	3.56	0.4	58	29	7	0.6	124	0	0	0	45.739	0	0	1	1	0	1	0	0
51218	1	1	.	.	.	.	1	2	.	2	50	42	167	1	3.56	0.4	58	29	7	0.6	124	0	0	0	45.739	0	0	1	1	0	1	0	0
51218	1	2	.	.	.	.	1	2	.	2	50	42	167	1	3.56	0.4	58	29	7	0.6	124	0	0	0	45.739	0	0	1	1	0	1	0	0
51218	1	2	.	.	46.93	.	0	0	.	2	50	42	167	1	3.56	0.4	58	29	7	0.6	124	0	0	0	45.739	0	0	1	1	0	1	0	0
51218	1	3	.	.	.	.	1	2	.	2	50	42	167	1	3.56	0.4	58	29	7	0.6	124	0	0	0	45.739	0	0	1	1	0	1	0	0
51218	1	4	.	.	.	.	1	2	.	2	50	42	167	1	3.56	0.4	58	29	7	0.6	124	0	0	0	45.739	0	0	1	1	0	1	0	0
51218	1	5	.	.	.	.	1	2	.	2	50	42	167	1	3.56	0.4	58	29	7	0.6	124	0	0	0	45.739	0	0	1	1	0	1	0	0
51218	1	6	.	.	.	.	1	2	.	2	50	42	167	1	3.56	0.4	58	29	7	0.6	124	0	0	0	45.739	0	0	1	1	0	1	0	0
51218	1	6.17	.	.	36.08	.	0	0	.	2	50	42	167	1	3.56	0.4	58	29	7	0.6	124	0	0	0	45.739	0	0	1	1	0	1	0	0
51218	1	7	.	.	.	.	1	2	.	2	50	42	167	1	3.56	0.4	58	29	7	0.6	124	0	0	0	45.739	0	0	1	1	0	1	0	0
51218	1	8	.	.	.	.	1	2	.	2	50	42	167	1	3.56	0.4	58	29	7	0.6	124	0	0	0	45.739	0	0	1	1	0	1	0	0
51218	1	9	.	.	.	.	1	2	.	2	50	42	167	1	3.56	0.4	58	29	7	0.6	124	0	0	0	45.739	0	0	1	1	0	1	0	0
51218	1	10	.	.	.	.	1	2	.	2	50	42	167	1	3.56	0.4	58	29	7	0.6	124	0	0	0	45.739	0	0	1	1	0	1	0	0
51218	1	11	.	.	.	.	1	2	.	2	50	42	167	1	3.56	0.4	58	29	7	0.6	124	0	0	0	45.739	0	0	1	1	0	1	0	0
51218	1	12	.	.	.	.	1	2	.	2	50	42	167	1	3.56	0.4	58	29	7	0.6	124	0	0	0	45.739	0	0	1	1	0	1	0	0
51218	1	13	.	.	.	.	1	2	.	2	50	42	167	1	3.56	0.4	58	29	7	0.6	124	0	0	0	45.739	0	0	1	1	0	1	0	0
51218	1	14	.	.	.	.	1	2	.	2	50	42	167	1	3.56	0.4	58	29	7	0.6	124	0	0	0	45.739	0	0	1	1	0	1	0	0
51218	1	15	.	.	.	.	1	2	.	2	50	42	167	1	3.56	0.4	58	29	7	0.6	124	0	0	0	45.739	0	0	1	1	0	1	0	0
51218	1	16	.	.	.	.	1	2	.	2	50	42	167	1	3.56	0.4	58	29	7	0.6	124	0	0	0	45.739	0	0	1	1	0	1	0	0
51218	1	17	.	.	.	.	1	2	.	2	50	42	167	1	3.56	0.4	58	29	7	0.6	124	0	0	0	45.739	0	0	1	1	0	1	0	0
51218	1	18	.	.	.	.	1	2	.	2	50	42	167	1	3.56	0.4	58	29	7	0.6	124	0	0	0	45.739	0	0	1	1	0	1	0	0
51218	1	19	.	.	.	.	1	2	.	2	50	42	167	1	3.56	0.4	58	29	7	0.6	124	0	0	0	45.739	0	0	1	1	0	1	0	0
51218	1	20	.	.	.	.	1	2	.	2	50	42	167	1	3.56	0.4	58	29	7	0.6	124	0	0	0	45.739	0	0	1	1	0	1	0	0
51218	1	21	.	.	.	.	1	2	.	2	50	42	167	1	3.56	0.4	58	29	7	0.6	124	0	0	0	45.739	0	0	1	1	0	1	0	0
51218	1	22	.	.	.	.	1	2	.	2	50	42	167	1	3.56	0.4	58	29	7	0.6	124	0	0	0	45.739	0	0	1	1	0	1	0	0
51218	1	23	.	.	.	.	1	2	.	2	50	42	167	1	3.56	0.4	58	29	7	0.6	124	0	0	0	45.739	0	0	1	1	0	1	0	0
51218	1	24	.	.	.	.	1	2	.	2	50	42	167	1	3.56	0.4	58	29	7	0.6	124	0	0	0	45.739	0	0	1	1	0	1	0	0
51219	1	0	24	1	.	1000	1	1	-2	1	48	55	152	0	3.24	0.37	22	13	15	0.8	83	0	0	1	35.692	0	0	1	2	0	2	0	1
51219	1	0	.	.	.	.	1	2	.	2	48	55	152	0	3.24	0.37	22	13	15	0.8	83	0	0	1	35.692	0	0	1	2	0	2	0	1
51219	1	1	.	.	.	.	1	2	.	2	48	55	152	0	3.24	0.37	22	13	15	0.8	83	0	0	1	35.692	0	0	1	2	0	2	0	1
51219	1	2	.	.	.	.	1	2	.	2	48	55	152	0	3.24	0.37	22	13	15	0.8	83	0	0	1	35.692	0	0	1	2	0	2	0	1
51219	1	2.17	.	.	28.12	.	0	0	.	2	48	55	152	0	3.24	0.37	22	13	15	0.8	83	0	0	1	35.692	0	0	1	2	0	2	0	1
51219	1	3	.	.	.	.	1	2	.	2	48	55	152	0	3.24	0.37	22	13	15	0.8	83	0	0	1	35.692	0	0	1	2	0	2	0	1
51219	1	4	.	.	.	.	1	2	.	2	48	55	152	0	3.24	0.37	22	13	15	0.8	83	0	0	1	35.692	0	0	1	2	0	2	0	1
51219	1	5	.	.	.	.	1	2	.	2	48	55	152	0	3.24	0.37	22	13	15	0.8	83	0	0	1	35.692	0	0	1	2	0	2	0	1
51219	1	6	.	.	.	.	1	2	.	2	48	55	152	0	3.24	0.37	22	13	15	0.8	83	0	0	1	35.692	0	0	1	2	0	2	0	1
51219	1	6.33	.	.	14.86	.	0	0	.	2	48	55	152	0	3.24	0.37	22	13	15	0.8	83	0	0	1	35.692	0	0	1	2	0	2	0	1
51219	1	7	.	.	.	.	1	2	.	2	48	55	152	0	3.24	0.37	22	13	15	0.8	83	0	0	1	35.692	0	0	1	2	0	2	0	1
51219	1	8	.	.	.	.	1	2	.	2	48	55	152	0	3.24	0.37	22	13	15	0.8	83	0	0	1	35.692	0	0	1	2	0	2	0	1
51219	1	9	.	.	.	.	1	2	.	2	48	55	152	0	3.24	0.37	22	13	15	0.8	83	0	0	1	35.692	0	0	1	2	0	2	0	1
51219	1	10	.	.	.	.	1	2	.	2	48	55	152	0	3.24	0.37	22	13	15	0.8	83	0	0	1	35.692	0	0	1	2	0	2	0	1
51219	1	11	.	.	.	.	1	2	.	2	48	55	152	0	3.24	0.37	22	13	15	0.8	83	0	0	1	35.692	0	0	1	2	0	2	0	1
51219	1	12	.	.	.	.	1	2	.	2	48	55	152	0	3.24	0.37	22	13	15	0.8	83	0	0	1	35.692	0	0	1	2	0	2	0	1
51219	1	13	.	.	.	.	1	2	.	2	48	55	152	0	3.24	0.37	22	13	15	0.8	83	0	0	1	35.692	0	0	1	2	0	2	0	1
51219	1	14	.	.	.	.	1	2	.	2	48	55	152	0	3.24	0.37	22	13	15	0.8	83	0	0	1	35.692	0	0	1	2	0	2	0	1
51219	1	15	.	.	.	.	1	2	.	2	48	55	152	0	3.24	0.37	22	13	15	0.8	83	0	0	1	35.692	0	0	1	2	0	2	0	1
51219	1	16	.	.	.	.	1	2	.	2	48	55	152	0	3.24	0.37	22	13	15	0.8	83	0	0	1	35.692	0	0	1	2	0	2	0	1
51219	1	17	.	.	.	.	1	2	.	2	48	55	152	0	3.24	0.37	22	13	15	0.8	83	0	0	1	35.692	0	0	1	2	0	2	0	1
51219	1	18	.	.	.	.	1	2	.	2	48	55	152	0	3.24	0.37	22	13	15	0.8	83	0	0	1	35.692	0	0	1	2	0	2	0	1
51219	1	19	.	.	.	.	1	2	.	2	48	55	152	0	3.24	0.37	22	13	15	0.8	83	0	0	1	35.692	0	0	1	2	0	2	0	1
51219	1	20	.	.	.	.	1	2	.	2	48	55	152	0	3.24	0.37	22	13	15	0.8	83	0	0	1	35.692	0	0	1	2	0	2	0	1
51219	1	21	.	.	.	.	1	2	.	2	48	55	152	0	3.24	0.37	22	13	15	0.8	83	0	0	1	35.692	0	0	1	2	0	2	0	1
51219	1	22	.	.	.	.	1	2	.	2	48	55	152	0	3.24	0.37	22	13	15	0.8	83	0	0	1	35.692	0	0	1	2	0	2	0	1
51219	1	23	.	.	.	.	1	2	.	2	48	55	152	0	3.24	0.37	22	13	15	0.8	83	0	0	1	35.692	0	0	1	2	0	2	0	1
51219	1	24	.	.	.	.	1	2	.	2	48	55	152	0	3.24	0.37	22	13	15	0.8	83	0	0	1	35.692	0	0	1	2	0	2	0	1
51221	1	0	24	1	.	1500	1	1	-2	1	60	62	173	1	1.58	0.4	29	11.4	10	1.1	71.6	0	0	0	51.411	1	0	1	2	0	3	0	1
51221	1	0	.	.	.	.	1	2	.	2	60	62	173	1	1.58	0.4	29	11.4	10	1.1	71.6	0	0	0	51.411	1	0	1	2	0	3	0	1
51221	1	1	.	.	.	.	1	2	.	2	60	62	173	1	1.58	0.4	29	11.4	10	1.1	71.6	0	0	0	51.411	1	0	1	2	0	3	0	1
51221	1	2	.	.	.	.	1	2	.	2	60	62	173	1	1.58	0.4	29	11.4	10	1.1	71.6	0	0	0	51.411	1	0	1	2	0	3	0	1
51221	1	2.25	.	.	39.1	.	0	0	.	2	60	62	173	1	1.58	0.4	29	11.4	10	1.1	71.6	0	0	0	51.411	1	0	1	2	0	3	0	1
51221	1	3	.	.	.	.	1	2	.	2	60	62	173	1	1.58	0.4	29	11.4	10	1.1	71.6	0	0	0	51.411	1	0	1	2	0	3	0	1
51221	1	4	.	.	.	.	1	2	.	2	60	62	173	1	1.58	0.4	29	11.4	10	1.1	71.6	0	0	0	51.411	1	0	1	2	0	3	0	1
51221	1	5	.	.	.	.	1	2	.	2	60	62	173	1	1.58	0.4	29	11.4	10	1.1	71.6	0	0	0	51.411	1	0	1	2	0	3	0	1
51221	1	6	.	.	.	.	1	2	.	2	60	62	173	1	1.58	0.4	29	11.4	10	1.1	71.6	0	0	0	51.411	1	0	1	2	0	3	0	1
51221	1	6.17	.	.	26.32	.	0	0	.	2	60	62	173	1	1.58	0.4	29	11.4	10	1.1	71.6	0	0	0	51.411	1	0	1	2	0	3	0	1
51221	1	7	.	.	.	.	1	2	.	2	60	62	173	1	1.58	0.4	29	11.4	10	1.1	71.6	0	0	0	51.411	1	0	1	2	0	3	0	1
51221	1	8	.	.	.	.	1	2	.	2	60	62	173	1	1.58	0.4	29	11.4	10	1.1	71.6	0	0	0	51.411	1	0	1	2	0	3	0	1
51221	1	9	.	.	.	.	1	2	.	2	60	62	173	1	1.58	0.4	29	11.4	10	1.1	71.6	0	0	0	51.411	1	0	1	2	0	3	0	1
51221	1	10	.	.	.	.	1	2	.	2	60	62	173	1	1.58	0.4	29	11.4	10	1.1	71.6	0	0	0	51.411	1	0	1	2	0	3	0	1
51221	1	11	.	.	.	.	1	2	.	2	60	62	173	1	1.58	0.4	29	11.4	10	1.1	71.6	0	0	0	51.411	1	0	1	2	0	3	0	1
51221	1	12	.	.	.	.	1	2	.	2	60	62	173	1	1.58	0.4	29	11.4	10	1.1	71.6	0	0	0	51.411	1	0	1	2	0	3	0	1
51221	1	13	.	.	.	.	1	2	.	2	60	62	173	1	1.58	0.4	29	11.4	10	1.1	71.6	0	0	0	51.411	1	0	1	2	0	3	0	1
51221	1	14	.	.	.	.	1	2	.	2	60	62	173	1	1.58	0.4	29	11.4	10	1.1	71.6	0	0	0	51.411	1	0	1	2	0	3	0	1
51221	1	15	.	.	.	.	1	2	.	2	60	62	173	1	1.58	0.4	29	11.4	10	1.1	71.6	0	0	0	51.411	1	0	1	2	0	3	0	1
51221	1	16	.	.	.	.	1	2	.	2	60	62	173	1	1.58	0.4	29	11.4	10	1.1	71.6	0	0	0	51.411	1	0	1	2	0	3	0	1
51221	1	17	.	.	.	.	1	2	.	2	60	62	173	1	1.58	0.4	29	11.4	10	1.1	71.6	0	0	0	51.411	1	0	1	2	0	3	0	1
51221	1	18	.	.	.	.	1	2	.	2	60	62	173	1	1.58	0.4	29	11.4	10	1.1	71.6	0	0	0	51.411	1	0	1	2	0	3	0	1
51221	1	19	.	.	.	.	1	2	.	2	60	62	173	1	1.58	0.4	29	11.4	10	1.1	71.6	0	0	0	51.411	1	0	1	2	0	3	0	1
51221	1	20	.	.	.	.	1	2	.	2	60	62	173	1	1.58	0.4	29	11.4	10	1.1	71.6	0	0	0	51.411	1	0	1	2	0	3	0	1
51221	1	21	.	.	.	.	1	2	.	2	60	62	173	1	1.58	0.4	29	11.4	10	1.1	71.6	0	0	0	51.411	1	0	1	2	0	3	0	1
51221	1	22	.	.	.	.	1	2	.	2	60	62	173	1	1.58	0.4	29	11.4	10	1.1	71.6	0	0	0	51.411	1	0	1	2	0	3	0	1
51221	1	23	.	.	.	.	1	2	.	2	60	62	173	1	1.58	0.4	29	11.4	10	1.1	71.6	0	0	0	51.411	1	0	1	2	0	3	0	1
51221	1	24	.	.	.	.	1	2	.	2	60	62	173	1	1.58	0.4	29	11.4	10	1.1	71.6	0	0	0	51.411	1	0	1	2	0	3	0	1
51222	1	0	24	1	.	1250	1	1	-2	1	58	53	167	1	2.9	0.24	25	18	15	1.4	57	0	0	0	48.995	0	0	1	3	0	1	0	1
51222	1	0	.	.	.	.	1	2	.	2	58	53	167	1	2.9	0.24	25	18	15	1.4	57	0	0	0	48.995	0	0	1	3	0	1	0	1
51222	1	1	.	.	.	.	1	2	.	2	58	53	167	1	2.9	0.24	25	18	15	1.4	57	0	0	0	48.995	0	0	1	3	0	1	0	1
51222	1	2	.	.	.	.	1	2	.	2	58	53	167	1	2.9	0.24	25	18	15	1.4	57	0	0	0	48.995	0	0	1	3	0	1	0	1
51222	1	2.42	.	.	29.9	.	0	0	.	2	58	53	167	1	2.9	0.24	25	18	15	1.4	57	0	0	0	48.995	0	0	1	3	0	1	0	1
51222	1	3	.	.	.	.	1	2	.	2	58	53	167	1	2.9	0.24	25	18	15	1.4	57	0	0	0	48.995	0	0	1	3	0	1	0	1
51222	1	4	.	.	.	.	1	2	.	2	58	53	167	1	2.9	0.24	25	18	15	1.4	57	0	0	0	48.995	0	0	1	3	0	1	0	1
51222	1	5	.	.	.	.	1	2	.	2	58	53	167	1	2.9	0.24	25	18	15	1.4	57	0	0	0	48.995	0	0	1	3	0	1	0	1
51222	1	6	.	.	.	.	1	2	.	2	58	53	167	1	2.9	0.24	25	18	15	1.4	57	0	0	0	48.995	0	0	1	3	0	1	0	1
51222	1	6.42	.	.	24.09	.	0	0	.	2	58	53	167	1	2.9	0.24	25	18	15	1.4	57	0	0	0	48.995	0	0	1	3	0	1	0	1
51222	1	7	.	.	.	.	1	2	.	2	58	53	167	1	2.9	0.24	25	18	15	1.4	57	0	0	0	48.995	0	0	1	3	0	1	0	1
51222	1	8	.	.	.	.	1	2	.	2	58	53	167	1	2.9	0.24	25	18	15	1.4	57	0	0	0	48.995	0	0	1	3	0	1	0	1
51222	1	9	.	.	.	.	1	2	.	2	58	53	167	1	2.9	0.24	25	18	15	1.4	57	0	0	0	48.995	0	0	1	3	0	1	0	1
51222	1	10	.	.	.	.	1	2	.	2	58	53	167	1	2.9	0.24	25	18	15	1.4	57	0	0	0	48.995	0	0	1	3	0	1	0	1
51222	1	11	.	.	.	.	1	2	.	2	58	53	167	1	2.9	0.24	25	18	15	1.4	57	0	0	0	48.995	0	0	1	3	0	1	0	1
51222	1	12	.	.	.	.	1	2	.	2	58	53	167	1	2.9	0.24	25	18	15	1.4	57	0	0	0	48.995	0	0	1	3	0	1	0	1
51222	1	13	.	.	.	.	1	2	.	2	58	53	167	1	2.9	0.24	25	18	15	1.4	57	0	0	0	48.995	0	0	1	3	0	1	0	1
51222	1	14	.	.	.	.	1	2	.	2	58	53	167	1	2.9	0.24	25	18	15	1.4	57	0	0	0	48.995	0	0	1	3	0	1	0	1
51222	1	15	.	.	.	.	1	2	.	2	58	53	167	1	2.9	0.24	25	18	15	1.4	57	0	0	0	48.995	0	0	1	3	0	1	0	1
51222	1	16	.	.	.	.	1	2	.	2	58	53	167	1	2.9	0.24	25	18	15	1.4	57	0	0	0	48.995	0	0	1	3	0	1	0	1
51222	1	17	.	.	.	.	1	2	.	2	58	53	167	1	2.9	0.24	25	18	15	1.4	57	0	0	0	48.995	0	0	1	3	0	1	0	1
51222	1	18	.	.	.	.	1	2	.	2	58	53	167	1	2.9	0.24	25	18	15	1.4	57	0	0	0	48.995	0	0	1	3	0	1	0	1
51222	1	19	.	.	.	.	1	2	.	2	58	53	167	1	2.9	0.24	25	18	15	1.4	57	0	0	0	48.995	0	0	1	3	0	1	0	1
51222	1	20	.	.	.	.	1	2	.	2	58	53	167	1	2.9	0.24	25	18	15	1.4	57	0	0	0	48.995	0	0	1	3	0	1	0	1
51222	1	21	.	.	.	.	1	2	.	2	58	53	167	1	2.9	0.24	25	18	15	1.4	57	0	0	0	48.995	0	0	1	3	0	1	0	1
51222	1	22	.	.	.	.	1	2	.	2	58	53	167	1	2.9	0.24	25	18	15	1.4	57	0	0	0	48.995	0	0	1	3	0	1	0	1
51222	1	23	.	.	.	.	1	2	.	2	58	53	167	1	2.9	0.24	25	18	15	1.4	57	0	0	0	48.995	0	0	1	3	0	1	0	1
51222	1	24	.	.	.	.	1	2	.	2	58	53	167	1	2.9	0.24	25	18	15	1.4	57	0	0	0	48.995	0	0	1	3	0	1	0	1
51224	1	0	24	1	.	1000	1	1	-2	1	52	40	160	0	2.8	0.64	20	12	6	0.9	80	0	0	1	40.484	0	0	1	2	0	2	0	1
51224	1	0	.	.	.	.	1	2	.	2	52	40	160	0	2.8	0.64	20	12	6	0.9	80	0	0	1	40.484	0	0	1	2	0	2	0	1
51224	1	1	.	.	.	.	1	2	.	2	52	40	160	0	2.8	0.64	20	12	6	0.9	80	0	0	1	40.484	0	0	1	2	0	2	0	1
51224	1	2	.	.	.	.	1	2	.	2	52	40	160	0	2.8	0.64	20	12	6	0.9	80	0	0	1	40.484	0	0	1	2	0	2	0	1
51224	1	2.25	.	.	17.77	.	0	0	.	2	52	40	160	0	2.8	0.64	20	12	6	0.9	80	0	0	1	40.484	0	0	1	2	0	2	0	1
51224	1	3	.	.	.	.	1	2	.	2	52	40	160	0	2.8	0.64	20	12	6	0.9	80	0	0	1	40.484	0	0	1	2	0	2	0	1
51224	1	4	.	.	.	.	1	2	.	2	52	40	160	0	2.8	0.64	20	12	6	0.9	80	0	0	1	40.484	0	0	1	2	0	2	0	1
51224	1	5	.	.	.	.	1	2	.	2	52	40	160	0	2.8	0.64	20	12	6	0.9	80	0	0	1	40.484	0	0	1	2	0	2	0	1
51224	1	6	.	.	.	.	1	2	.	2	52	40	160	0	2.8	0.64	20	12	6	0.9	80	0	0	1	40.484	0	0	1	2	0	2	0	1
51224	1	6.33	.	.	13.64	.	0	0	.	2	52	40	160	0	2.8	0.64	20	12	6	0.9	80	0	0	1	40.484	0	0	1	2	0	2	0	1
51224	1	7	.	.	.	.	1	2	.	2	52	40	160	0	2.8	0.64	20	12	6	0.9	80	0	0	1	40.484	0	0	1	2	0	2	0	1
51224	1	8	.	.	.	.	1	2	.	2	52	40	160	0	2.8	0.64	20	12	6	0.9	80	0	0	1	40.484	0	0	1	2	0	2	0	1
51224	1	9	.	.	.	.	1	2	.	2	52	40	160	0	2.8	0.64	20	12	6	0.9	80	0	0	1	40.484	0	0	1	2	0	2	0	1
51224	1	10	.	.	.	.	1	2	.	2	52	40	160	0	2.8	0.64	20	12	6	0.9	80	0	0	1	40.484	0	0	1	2	0	2	0	1
51224	1	11	.	.	.	.	1	2	.	2	52	40	160	0	2.8	0.64	20	12	6	0.9	80	0	0	1	40.484	0	0	1	2	0	2	0	1
51224	1	12	.	.	.	.	1	2	.	2	52	40	160	0	2.8	0.64	20	12	6	0.9	80	0	0	1	40.484	0	0	1	2	0	2	0	1
51224	1	13	.	.	.	.	1	2	.	2	52	40	160	0	2.8	0.64	20	12	6	0.9	80	0	0	1	40.484	0	0	1	2	0	2	0	1
51224	1	14	.	.	.	.	1	2	.	2	52	40	160	0	2.8	0.64	20	12	6	0.9	80	0	0	1	40.484	0	0	1	2	0	2	0	1
51224	1	15	.	.	.	.	1	2	.	2	52	40	160	0	2.8	0.64	20	12	6	0.9	80	0	0	1	40.484	0	0	1	2	0	2	0	1
[truncated: 6,203 more rows]
